# Supplementary material for: Genome-wide features of neuroendocrine regulation in Drosophila by the basic helix-loop-helix transcription factor DIMMED
Source: Nucleic Acids Res. 2015 Jan 29;43(4):2199–215. doi: 10.1093/nar/gku1377 (PMC4344488; doi:10.1093/nar/gku1377)
Supplement: SUPPLEMENTARY DATA [file supp_gku1377_nar-03126-x-2014-File010.xlsx]

## Sheet: Raw Data
test_id	gene_id	gene	locus	status	c929-GFP-	c929-GFP+	log2(fold_change) c929-GFP+/c929-GFP-	test_stat	p_value	q_value	significant
FBgn0011812	FBgn0011812	Lcp1Psi	2R:4320390-4320889	NOTEST	0.341363	0	#NAME?	0	1	1	no
FBgn0011910	FBgn0011910	tRNA:L3:49Fb	2R:9302482-9326556	NOTEST	7.72247	0	#NAME?	0	1	1	no
FBgn0012018	FBgn0012018	tRNA:Y1:28C	2L:7711019-7714032	OK	3.30265	0	#NAME?	nan	0.23905	0.994951	no
FBgn0013687	FBgn0013687	mt:ori	dmel_mitochondrion_genome:14916-19517	NOTEST	0.0289944	0	#NAME?	0	1	1	no
FBgn0013691	FBgn0013691	mt:tRNA:D	dmel_mitochondrion_genome:3839-3906	OK	120.607	0	#NAME?	nan	0.12365	0.937496	no
FBgn0029523	FBgn0029523	CR18275	X:370889-375859	NOTEST	0.205233	0	#NAME?	0	1	1	no
FBgn0031135	FBgn0031135	CR11235	X:20632097-20798077	NOTEST	3.3975	0	#NAME?	0	1	1	no
FBgn0037223	FBgn0037223	TwdlU	3R:69327-71233	NOTEST	0.0994739	0	#NAME?	0	1	1	no
FBgn0037389	FBgn0037389	CR10991	3R:1674674-1675410	NOTEST	0.112782	0	#NAME?	0	1	1	no
FBgn0050374	FBgn0050374	CR30374	2R:4044665-4045765	NOTEST	0.0934217	0	#NAME?	0	1	1	no
FBgn0050461	FBgn0050461	CR30461	2R:12861431-12886099	NOTEST	0.0858462	0	#NAME?	0	1	1	no
FBgn0051054	FBgn0051054	CR31054	3R:23786489-23787198	NOTEST	0.0840054	0	#NAME?	0	1	1	no
FBgn0051506	FBgn0051506	tRNA:CR31506	3R:16418860-16442623	NOTEST	41.0374	0	#NAME?	0	1	1	no
FBgn0051940	FBgn0051940	tRNA:CR31940	2L:2009858-2030788	OK	83.683	0	#NAME?	nan	0.04385	0.794267	no
FBgn0051942	FBgn0051942	tRNA:CR31942	2L:1950238-1970362	OK	78.2402	0	#NAME?	nan	0.1687	0.989085	no
FBgn0051953	FBgn0051953	CR31953	2L:3162514-3163289	NOTEST	0.148623	0	#NAME?	0	1	1	no
FBgn0052449	FBgn0052449	tRNA:CR32449	3L:21837887-21925802	OK	251.065	0	#NAME?	nan	0.00695	0.471617	no
FBgn0052518	FBgn0052518	tRNA:CR32518:Psi	X:21076336-21152198	OK	206.222	0	#NAME?	nan	0.01815	0.632794	no
FBgn0052826	FBgn0052826	tRNA:CR32826	X:19898714-19922226	OK	251.081	0	#NAME?	nan	0.01635	0.627135	no
FBgn0053701	FBgn0053701	CR33701	3L:9506744-9507059	NOTEST	0.742608	0	#NAME?	0	1	1	no
FBgn0058461	FBgn0058461	CR40461	2RHet:2387786-2388177	NOTEST	0.451914	0	#NAME?	0	1	1	no
FBgn0085570	FBgn0085570	CR41243	2RHet:2128428-2129735	NOTEST	0.154008	0	#NAME?	0	1	1	no
FBgn0085734	FBgn0085734	CR40450	U:2072071-2074236	OK	0.605297	0	#NAME?	nan	0.10075	0.937496	no
FBgn0085786	FBgn0085786	CR41501	2RHet:2316694-2318206	NOTEST	0.0324722	0	#NAME?	0	1	1	no
FBgn0085826	FBgn0085826	CR41620	U:9844212-9844736	NOTEST	0.264843	0	#NAME?	0	1	1	no
FBgn0250731	FBgn0250731	5.8SrRNA:CR40454	U:3653468-3653591	NOTEST	8.71366	0	#NAME?	0	1	1	no
FBgn0260718	FBgn0260718	CR42545	2L:21577204-21577676	OK	0.621784	0	#NAME?	nan	0.19655	0.994951	no
FBgn0263002	FBgn0263002	CR43310	3R:21093730-21094186	NOTEST	1.07826e-05	0	#NAME?	0	1	1	no
FBgn0263746	FBgn0263746	CR43671	2L:16728034-16729681	NOTEST	0.0294363	0	#NAME?	0	1	1	no
FBgn0264888	FBgn0264888	CR44079	2L:7399464-7399929	NOTEST	0.162243	0	#NAME?	0	1	1	no
FBtr0070006	FBgn0031089	CG9572	X:20042156-20049547	NOTEST	2.35876e-05	0	#NAME?	0	1	1	no
FBtr0070061	FBgn0027588	CG14476	X:21471626-21476291	NOTEST	0.24328	0	#NAME?	0	1	1	no
FBtr0070090	FBgn0024983	CG4293	X:403450-424324	NOTEST	0.353504	0	#NAME?	0	1	1	no
FBtr0070102	FBgn0052816	CG32816	X:162541-364670	NOTEST	0.237615	0	#NAME?	0	1	1	no
FBtr0070123	FBgn0025637	skpA	X:550104-551932	NOTEST	0.316642	0	#NAME?	0	1	1	no
FBtr0070142	FBgn0029535	CG14635	X:702249-822008	OK	0.937669	0	#NAME?	nan	0.022	0.652542	no
FBtr0070157	FBgn0002579	RpL36	X:522381-523495	OK	1.12601	0	#NAME?	nan	0.17495	0.994951	no
FBtr0070158	FBgn0002579	RpL36	X:522381-523495	OK	1.28333	0	#NAME?	nan	0.1782	0.994951	no
FBtr0070164	FBgn0029539	CG11663	X:702249-822008	NOTEST	0.394496	0	#NAME?	0	1	1	no
FBtr0070199	FBgn0040361	CG14627	X:1075652-1077535	NOTEST	0.0346045	0	#NAME?	0	1	1	no
FBtr0070207	FBgn0004650	fs(1)N	X:1216545-1223471	NOTEST	0.00118827	0	#NAME?	0	1	1	no
FBtr0070211	FBgn0024361	Tsp2A	X:1238904-1243390	NOTEST	0.422233	0	#NAME?	0	1	1	no
FBtr0070234	FBgn0000826	png	X:1250520-1251646	NOTEST	0.0460523	0	#NAME?	0	1	1	no
FBtr0070250	FBgn0040366	CG11398	X:1106021-1109221	NOTEST	0.111166	0	#NAME?	0	1	1	no
FBtr0070252	FBgn0040368	eIF4E-7	X:1052631-1056422	NOTEST	0.0296209	0	#NAME?	0	1	1	no
FBtr0070257	FBgn0025383	CG14780	X:1366557-1367760	NOTEST	0.0970463	0	#NAME?	0	1	1	no
FBtr0070258	FBgn0260986	mei-38	X:1371095-1372515	NOTEST	0.037616	0	#NAME?	0	1	1	no
FBtr0070261	FBgn0000210	br	X:1417586-1558902	NOTEST	0.400102	0	#NAME?	0	1	1	no
FBtr0070295	FBgn0052808	CG32808	X:1360781-1364647	NOTEST	0.197704	0	#NAME?	0	1	1	no
FBtr0070298	FBgn0027793	CG14787	X:1354839-1355709	NOTEST	0.0637278	0	#NAME?	0	1	1	no
FBtr0070319	FBgn0023522	CG11596	X:1821715-1824550	NOTEST	0.470111	0	#NAME?	0	1	1	no
FBtr0070342	FBgn0026878	CG4325	X:1918788-1955948	LOWDATA	0.773919	0	#NAME?	0	1	1	no
FBtr0070352	FBgn0023511	Edem1	X:1796044-1816917	NOTEST	0.10432	0	#NAME?	0	1	1	no
FBtr0070377	FBgn0040395	Unc-76	X:1974642-1987981	NOTEST	0.0346406	0	#NAME?	0	1	1	no
FBtr0070382	FBgn0023507	CG3835	X:2035521-2038970	NOTEST	0.168243	0	#NAME?	0	1	1	no
FBtr0070402	FBgn0003159	ptr	X:2238979-2260323	NOTEST	0.0400193	0	#NAME?	0	1	1	no
FBtr0070421	FBgn0053548	msta	X:2099882-2107808	NOTEST	0.0965884	0	#NAME?	0	1	1	no
FBtr0070422	FBgn0053548	msta	X:2099882-2107808	NOTEST	1.38108e-05	0	#NAME?	0	1	1	no
FBtr0070457	FBgn0040388	boi	X:2338199-2364076	NOTEST	0.0562502	0	#NAME?	0	1	1	no
FBtr0070476	FBgn0003371	sgg	X:2527984-2571879	OK	1.02657	0	#NAME?	nan	0.07275	0.922126	no
FBtr0070482	FBgn0024991	CG2694	X:2608111-2614360	NOTEST	0.470691	0	#NAME?	0	1	1	no
FBtr0070505	FBgn0025838	CG2652	X:2576019-2576965	NOTEST	0.0572091	0	#NAME?	0	1	1	no
FBtr0070506	FBgn0011276	HLH3B	X:2574231-2575756	NOTEST	0.0693977	0	#NAME?	0	1	1	no
FBtr0070509	FBgn0000479	dnc	X:3070472-3237800	NOTEST	0.0186228	0	#NAME?	0	1	1	no
FBtr0070515	FBgn0000479	dnc	X:3070472-3237800	NOTEST	0.0733975	0	#NAME?	0	1	1	no
FBtr0070528	FBgn0029662	CG12206	X:3359769-3368557	NOTEST	0.173292	0	#NAME?	0	1	1	no
FBtr0070534	FBgn0029657	CG12535	X:3286429-3342976	NOTEST	0.0853963	0	#NAME?	0	1	1	no
FBtr0070539	FBgn0010295	ng3	X:3070472-3237800	NOTEST	0.108714	0	#NAME?	0	1	1	no
FBtr0070554	FBgn0029644	CG14421	X:2633121-3028565	NOTEST	0.394188	0	#NAME?	0	1	1	no
FBtr0070560	FBgn0028369	kirre	X:2633121-3028565	NOTEST	0.0630851	0	#NAME?	0	1	1	no
FBtr0070570	FBgn0029669	CG13021	X:3401277-3467655	NOTEST	0.106891	0	#NAME?	0	1	1	no
FBtr0070591	FBgn0029663	CG10804	X:3370721-3376355	NOTEST	0.200595	0	#NAME?	0	1	1	no
FBtr0070615	FBgn0052783	CG32783	X:3839288-3842136	NOTEST	0.016982	0	#NAME?	0	1	1	no
FBtr0070618	FBgn0029687	Vap-33-1	X:3843008-3848138	OK	1.34034	0	#NAME?	nan	0.1113	0.937496	no
FBtr0070624	FBgn0029690	CG6414	X:3863030-3865381	NOTEST	0.0765414	0	#NAME?	0	1	1	no
FBtr0070716	FBgn0029729	CG12682	X:4720006-4720866	NOTEST	0.0646978	0	#NAME?	0	1	1	no
FBtr0070731	FBgn0029728	CG2861	X:4691263-4698895	NOTEST	0.000159643	0	#NAME?	0	1	1	no
FBtr0070736	FBgn0029724	CG15472	X:4662759-4664170	NOTEST	0.0351872	0	#NAME?	0	1	1	no
FBtr0070740	FBgn0003028	ovo	X:4942329-4964962	NOTEST	0.00995199	0	#NAME?	0	1	1	no
FBtr0070757	FBgn0029751	CG17764	X:5190098-5201450	NOTEST	0.0445558	0	#NAME?	0	1	1	no
FBtr0070762	FBgn0024332	Mcm3	X:5217887-5223383	NOTEST	0.00833938	0	#NAME?	0	1	1	no
FBtr0070776	FBgn0029765	CG16756	X:5321549-5322250	NOTEST	0.133671	0	#NAME?	0	1	1	no
FBtr0070816	FBgn0029812	Prosbeta2R1	X:5703035-5704191	NOTEST	0.0515228	0	#NAME?	0	1	1	no
FBtr0070837	FBgn0013987	MAPk-Ak2	X:5653940-5658236	OK	1.30099	0	#NAME?	nan	0.10755	0.937496	no
FBtr0070850	FBgn0029783	Sirt4	X:5558660-5559973	NOTEST	6.52919e-05	0	#NAME?	0	1	1	no
FBtr0070863	FBgn0029827	CG6048	X:5846597-5848079	NOTEST	0.0445091	0	#NAME?	0	1	1	no
FBtr0070875	FBgn0029849	Efr	X:6113956-6116752	NOTEST	4.46494e-05	0	#NAME?	0	1	1	no
FBtr0070904	FBgn0029866	CG3842	X:6232399-6237764	LOWDATA	6.39315e-05	0	#NAME?	0	1	1	no
FBtr0070922	FBgn0003655	swa	X:6257450-6259742	NOTEST	0.0233549	0	#NAME?	0	1	1	no
FBtr0070973	FBgn0029909	CG12796	X:6718670-6731573	NOTEST	0.125634	0	#NAME?	0	1	1	no
FBtr0070981	FBgn0029897	RpL17	X:6635569-6638290	NOTEST	0.0020867	0	#NAME?	0	1	1	no
FBtr0071014	FBgn0029932	CG4607	X:6963445-6966722	LOWDATA	1.04825e-05	0	#NAME?	0	1	1	no
FBtr0071072	FBgn0029959	Rab39	X:7628955-7630789	LOWDATA	0.00457451	0	#NAME?	0	1	1	no
FBtr0071136	FBgn0261592	RpS6	X:7792468-7795362	NOTEST	0.071864	0	#NAME?	0	1	1	no
FBtr0071142	FBgn0029970	Nek2	X:7783098-7785679	NOTEST	0.0536239	0	#NAME?	0	1	1	no
FBtr0071193	FBgn0030001	cyr	X:8015312-8029746	NOTEST	0.151199	0	#NAME?	0	1	1	no
FBtr0071213	FBgn0030049	Trf4-1	X:8454661-8464192	NOTEST	0.0437476	0	#NAME?	0	1	1	no
FBtr0071264	FBgn0030074	CG12662	X:8801100-8948608	OK	1.20078	0	#NAME?	nan	0.0251	0.668952	no
FBtr0071272	FBgn0011661	Moe	X:8767044-8792365	NOTEST	0.0524384	0	#NAME?	0	1	1	no
FBtr0071294	FBgn0030089	AP-1gamma	X:9002723-9011777	NOTEST	0.0947395	0	#NAME?	0	1	1	no
FBtr0071296	FBgn0030089	AP-1gamma	X:9002723-9011777	NOTEST	0.00437114	0	#NAME?	0	1	1	no
FBtr0071304	FBgn0030098	CG12057	X:9085689-9086581	NOTEST	3.24708e-05	0	#NAME?	0	1	1	no
FBtr0071310	FBgn0030107	CG15370	X:9119469-9120721	NOTEST	0.0405207	0	#NAME?	0	1	1	no
FBtr0071367	FBgn0027084	Aats-lys	X:9500395-9502917	NOTEST	0.00025028	0	#NAME?	0	1	1	no
FBtr0071369	FBgn0052699	CG32699	X:9465569-9474008	NOTEST	0.0311317	0	#NAME?	0	1	1	no
FBtr0071381	FBgn0020378	Sp1	X:9623680-9650237	NOTEST	0.0179869	0	#NAME?	0	1	1	no
FBtr0071412	FBgn0052694	CG32694	X:9883722-9900915	NOTEST	2.7749e-05	0	#NAME?	0	1	1	no
FBtr0071415	FBgn0030170	CG2990	X:9904535-9908312	NOTEST	0.00613802	0	#NAME?	0	1	1	no
FBtr0071446	FBgn0000711	flw	X:10279992-10303850	OK	0.651038	0	#NAME?	nan	0.03845	0.760455	no
FBtr0071450	FBgn0030206	CG2889	X:10354768-10371234	OK	0.992503	0	#NAME?	nan	0.01935	0.636945	no
FBtr0071453	FBgn0030208	PPP4R2r	X:10372865-10375977	OK	2.72835	0	#NAME?	nan	0.07345	0.922796	no
FBtr0071459	FBgn0030207	CG2887	X:10371292-10372526	NOTEST	0.0412281	0	#NAME?	0	1	1	no
FBtr0071468	FBgn0052686	CG32686	X:10262084-10279182	NOTEST	0.000416777	0	#NAME?	0	1	1	no
FBtr0071495	FBgn0003204	ras	X:10605195-10642848	NOTEST	0.168739	0	#NAME?	0	1	1	no
FBtr0071507	FBgn0030221	Rab9Db	X:10516387-10517258	NOTEST	0.0636324	0	#NAME?	0	1	1	no
FBtr0071536	FBgn0003748	Treh	2R:16961522-16978507	NOTEST	0.264916	0	#NAME?	0	1	1	no
FBtr0071599	FBgn0034618	CG9485	2R:17199908-17207522	NOTEST	0.0384356	0	#NAME?	0	1	1	no
FBtr0071623	FBgn0034606	ASPP	2R:17105360-17138655	OK	5.76449	0	#NAME?	nan	0.04575	0.802558	no
FBtr0071654	FBgn0003731	Egfr	2R:17410509-17446932	NOTEST	0.000329829	0	#NAME?	0	1	1	no
FBtr0071668	FBgn0034651	CG15676	2R:17559204-17559850	NOTEST	0.0959523	0	#NAME?	0	1	1	no
FBtr0071685	FBgn0050284	CG30284	2R:17533681-17545440	OK	0.724276	0	#NAME?	nan	0.05735	0.844071	no
FBtr0071700	FBgn0034634	CG10494	2R:17389601-17406630	NOTEST	0.027227	0	#NAME?	0	1	1	no
FBtr0071711	FBgn0034657	LBR	2R:17608001-17611564	NOTEST	0.222405	0	#NAME?	0	1	1	no
FBtr0071716	FBgn0034659	CG4021	2R:17660851-17662381	NOTEST	0.134798	0	#NAME?	0	1	1	no
FBtr0071720	FBgn0034666	CG9294	2R:17748355-17749469	NOTEST	0.0496569	0	#NAME?	0	1	1	no
FBtr0071733	FBgn0034671	CG13494	2R:17841746-17842350	NOTEST	0.106003	0	#NAME?	0	1	1	no
FBtr0071756	FBgn0034691	synj	2R:17967662-17973272	NOTEST	0.0712133	0	#NAME?	0	1	1	no
FBtr0071768	FBgn0050279	CG30279	2R:18062412-18070337	NOTEST	0.291473	0	#NAME?	0	1	1	no
FBtr0071771	FBgn0034708	Vps35	2R:18073482-18090178	NOTEST	0.188359	0	#NAME?	0	1	1	no
FBtr0071779	FBgn0050277	Oatp58Da	2R:18105021-18108393	NOTEST	0.0437529	0	#NAME?	0	1	1	no
FBtr0071781	FBgn0034712	CG3264	2R:18096411-18098247	NOTEST	0.0280939	0	#NAME?	0	1	1	no
FBtr0071806	FBgn0005778	PpD5	2R:17929171-17930387	NOTEST	0.167843	0	#NAME?	0	1	1	no
FBtr0071830	FBgn0034730	ppk12	2R:18314983-18317089	NOTEST	0.0564114	0	#NAME?	0	1	1	no
FBtr0071885	FBgn0086408	stl	2R:18695364-18703498	NOTEST	0.0146982	0	#NAME?	0	1	1	no
FBtr0071902	FBgn0034793	asrij	2R:18773920-18776380	NOTEST	0.264211	0	#NAME?	0	1	1	no
FBtr0071959	FBgn0021979	l(2)k09913	2R:18954724-18959404	OK	0.586859	0	#NAME?	nan	0.175	0.994951	no
FBtr0071963	FBgn0034816	CG3085	2R:18962351-18966599	LOWDATA	0.00121649	0	#NAME?	0	1	1	no
FBtr0071989	FBgn0034807	CG9897	2R:18872907-18874062	NOTEST	0.131193	0	#NAME?	0	1	1	no
FBtr0071990	FBgn0052833	CG32833	2R:18870127-18872842	NOTEST	0.0506631	0	#NAME?	0	1	1	no
FBtr0072019	FBgn0034867	CG13557	2R:19331659-19379515	NOTEST	0.364875	0	#NAME?	0	1	1	no
FBtr0072020	FBgn0034866	Or59c	2R:19331659-19379515	NOTEST	0.0355402	0	#NAME?	0	1	1	no
FBtr0072038	FBgn0034849	CG3500	2R:19241889-19245088	NOTEST	7.56556e-06	0	#NAME?	0	1	1	no
FBtr0072063	FBgn0034880	ItgalphaPS5	2R:19444332-19447720	NOTEST	0.0151807	0	#NAME?	0	1	1	no
FBtr0072067	FBgn0015903	apt	2R:19452376-19488310	NOTEST	0.000121792	0	#NAME?	0	1	1	no
FBtr0072105	FBgn0034885	CG4019	2R:19491244-19504277	NOTEST	0.0454612	0	#NAME?	0	1	1	no
FBtr0072135	FBgn0034928	CG13562	2R:19791351-19794837	NOTEST	0.0463323	0	#NAME?	0	1	1	no
FBtr0072140	FBgn0034931	CG2812	2R:19812761-19814433	NOTEST	0.0760396	0	#NAME?	0	1	1	no
FBtr0072161	FBgn0034957	CG3121	2R:19904943-19907418	NOTEST	0.0204355	0	#NAME?	0	1	1	no
FBtr0072212	FBgn0263006	Ca-P60A	2R:19814478-19823408	NOTEST	0.0460707	0	#NAME?	0	1	1	no
FBtr0072213	FBgn0263006	Ca-P60A	2R:19814478-19823408	NOTEST	0.0223414	0	#NAME?	0	1	1	no
FBtr0072297	FBgn0035009	CG16837	2R:20342815-20378179	NOTEST	0.227922	0	#NAME?	0	1	1	no
FBtr0072312	FBgn0020521	pio	2R:20468771-20485385	NOTEST	7.64263e-05	0	#NAME?	0	1	1	no
FBtr0072316	FBgn0035034	CG3565	2R:20489994-20491011	NOTEST	0.0610725	0	#NAME?	0	1	1	no
FBtr0072337	FBgn0035040	CG4741	2R:20498323-20502663	NOTEST	0.203057	0	#NAME?	0	1	1	no
FBtr0072355	FBgn0035006	CG4563	2R:20338604-20340560	NOTEST	0.0272125	0	#NAME?	0	1	1	no
FBtr0072372	FBgn0035059	CG3894	2R:20650686-20655697	NOTEST	0.171402	0	#NAME?	0	1	1	no
FBtr0072400	FBgn0010435	emp	2R:20863978-20872321	NOTEST	0.0548921	0	#NAME?	0	1	1	no
FBtr0072405	FBgn0002607	RpL19	2R:20855967-20857070	NOTEST	0.000413409	0	#NAME?	0	1	1	no
FBtr0072476	FBgn0035104	CG13875	3L:179922-184422	NOTEST	0.14832	0	#NAME?	0	1	1	no
FBtr0072477	FBgn0027786	Mtch	3L:184625-186310	NOTEST	0.00857832	0	#NAME?	0	1	1	no
FBtr0072506	FBgn0029002	miple2	3L:271199-275018	OK	1.74502	0	#NAME?	nan	0.1765	0.994951	no
FBtr0072525	FBgn0035113	pyx	3L:216619-223069	NOTEST	0.0184889	0	#NAME?	0	1	1	no
FBtr0072566	FBgn0035139	CG13891	3L:433145-433906	NOTEST	0.152354	0	#NAME?	0	1	1	no
FBtr0072572	FBgn0035132	mthl10	3L:328096-356050	NOTEST	0.0402245	0	#NAME?	0	1	1	no
FBtr0072573	FBgn0035132	mthl10	3L:328096-356050	NOTEST	0.138657	0	#NAME?	0	1	1	no
FBtr0072602	FBgn0035159	CG13896	3L:710819-711850	OK	1.53129	0	#NAME?	nan	0.1226	0.937496	no
FBtr0072608	FBgn0052483	CG32483	3L:688522-690081	NOTEST	0.0360527	0	#NAME?	0	1	1	no
FBtr0072637	FBgn0004431	LysX	3L:1194738-1195302	NOTEST	0.117748	0	#NAME?	0	1	1	no
FBtr0072653	FBgn0035196	CG9129	3L:1250695-1251778	NOTEST	0.0483026	0	#NAME?	0	1	1	no
FBtr0072659	FBgn0035199	CG9134	3L:1256448-1274498	NOTEST	0.0297673	0	#NAME?	0	1	1	no
FBtr0072669	FBgn0035205	CG2469	3L:1304849-1313377	NOTEST	0.000124418	0	#NAME?	0	1	1	no
FBtr0072672	FBgn0010246	Myo61F	3L:1318479-1329617	NOTEST	0.0250846	0	#NAME?	0	1	1	no
FBtr0072697	FBgn0261243	Psa	3L:1502842-1523380	NOTEST	0.199638	0	#NAME?	0	1	1	no
FBtr0072698	FBgn0261243	Psa	3L:1502842-1523380	NOTEST	0.235507	0	#NAME?	0	1	1	no
FBtr0072700	FBgn0261243	Psa	3L:1502842-1523380	NOTEST	0.232517	0	#NAME?	0	1	1	no
FBtr0072704	FBgn0035227	CG12090	3L:1523413-1534034	NOTEST	0.487332	0	#NAME?	0	1	1	no
FBtr0072707	FBgn0028577	pUf68	3L:1496852-1502590	NOTEST	0.053703	0	#NAME?	0	1	1	no
FBtr0072710	FBgn0028577	pUf68	3L:1496852-1502590	NOTEST	0.0249744	0	#NAME?	0	1	1	no
FBtr0072711	FBgn0043458	CG12084	3L:1490950-1496643	NOTEST	0.169623	0	#NAME?	0	1	1	no
FBtr0072713	FBgn0020248	stet	3L:1475437-1489547	NOTEST	1.16403e-05	0	#NAME?	0	1	1	no
FBtr0072730	FBgn0010333	Rac1	3L:1300878-1302683	LOWDATA	0.00151818	0	#NAME?	0	1	1	no
FBtr0072767	FBgn0035266	Gk	3L:1738553-1745421	NOTEST	0.0861505	0	#NAME?	0	1	1	no
FBtr0072769	FBgn0035266	Gk	3L:1738553-1745421	NOTEST	0.0932697	0	#NAME?	0	1	1	no
FBtr0072778	FBgn0035273	CG12020	3L:1795391-1798610	NOTEST	0.122732	0	#NAME?	0	1	1	no
FBtr0072806	FBgn0035253	CG7971	3L:1654246-1665064	LOWDATA	1.79931	0	#NAME?	0	1	1	no
FBtr0072814	FBgn0035247	metl	3L:1637941-1639235	OK	0.967705	0	#NAME?	nan	0.17545	0.994951	no
FBtr0072832	FBgn0035283	CG12024	3L:1857164-1859047	OK	2.66527	0	#NAME?	nan	0.0904	0.937496	no
FBtr0072852	FBgn0035299	CG11815	3L:1970190-1971200	NOTEST	0.052672	0	#NAME?	0	1	1	no
FBtr0072925	FBgn0261602	RpL8	3L:2587455-2588883	NOTEST	0.233575	0	#NAME?	0	1	1	no
FBtr0072937	FBgn0035359	CG1143	3L:2645367-2647192	LOWDATA	1.02707e-05	0	#NAME?	0	1	1	no
FBtr0072950	FBgn0011828	Pxn	3L:2600330-2630072	NOTEST	0.0808714	0	#NAME?	0	1	1	no
FBtr0072986	FBgn0035392	CG1271	3L:3052513-3054906	NOTEST	0.156756	0	#NAME?	0	1	1	no
FBtr0073006	FBgn0004372	aly	3L:3024128-3026521	NOTEST	2.74186e-06	0	#NAME?	0	1	1	no
FBtr0073035	FBgn0035411	Girdin	3L:3178929-3186549	OK	1.21463	0	#NAME?	nan	0.0793	0.937496	no
FBtr0073053	FBgn0035430	CG12009	3L:3291458-3299000	NOTEST	0.00112491	0	#NAME?	0	1	1	no
FBtr0073058	FBgn0035432	ZnT63C	3L:3303707-3314009	NOTEST	0.0589918	0	#NAME?	0	1	1	no
FBtr0073060	FBgn0052283	Drsl3	3L:3314995-3315355	NOTEST	0.26984	0	#NAME?	0	1	1	no
FBtr0073090	FBgn0035431	CG14968	3L:3299335-3303112	NOTEST	0.281499	0	#NAME?	0	1	1	no
FBtr0073093	FBgn0035425	CG17746	3L:3236804-3239578	NOTEST	0.172054	0	#NAME?	0	1	1	no
FBtr0073120	FBgn0026189	prominin-like	3L:3114446-3127724	NOTEST	0.00106642	0	#NAME?	0	1	1	no
FBtr0073134	FBgn0005640	Eip63E	3L:3515750-3610521	NOTEST	0.0473541	0	#NAME?	0	1	1	no
FBtr0073168	FBgn0035481	CG12605	3L:3954250-3964771	NOTEST	0.0742711	0	#NAME?	0	1	1	no
FBtr0073174	FBgn0004910	Eip63F-1	3L:3909972-3935992	OK	0.632601	0	#NAME?	nan	0.07805	0.937402	no
FBtr0073205	FBgn0000449	dib	3L:4062291-4071717	NOTEST	0.0239876	0	#NAME?	0	1	1	no
FBtr0073208	FBgn0035496	CG14990	3L:4093206-4103256	NOTEST	0.195656	0	#NAME?	0	1	1	no
FBtr0073218	FBgn0040696	CG18675	3L:4173883-4193788	NOTEST	0.363458	0	#NAME?	0	1	1	no
FBtr0073252	FBgn0035512	Cpr64Ac	3L:4193992-4224003	NOTEST	0.0618726	0	#NAME?	0	1	1	no
FBtr0073273	FBgn0035497	CG14995	3L:4093206-4103256	NOTEST	0.302519	0	#NAME?	0	1	1	no
FBtr0073297	FBgn0035542	DOR	3L:4406942-4420648	NOTEST	0.0530182	0	#NAME?	0	1	1	no
FBtr0073345	FBgn0035574	RhoGEF64C	3L:4692782-4796253	NOTEST	0.000205969	0	#NAME?	0	1	1	no
FBtr0073347	FBgn0035572	CG13711	3L:4692782-4796253	NOTEST	0.0682307	0	#NAME?	0	1	1	no
FBtr0073361	FBgn0042131	CG18808	3L:4806052-4825687	NOTEST	0.0369297	0	#NAME?	0	1	1	no
FBtr0073386	FBgn0003965	v	X:10818004-10819664	NOTEST	0.0771436	0	#NAME?	0	1	1	no
FBtr0073452	FBgn0030292	CG11752	X:11244030-11244507	NOTEST	0.310275	0	#NAME?	0	1	1	no
FBtr0073467	FBgn0030277	CG1394	X:11063854-11064681	NOTEST	0.136239	0	#NAME?	0	1	1	no
FBtr0073470	FBgn0261277	rtv	X:11043476-11047945	NOTEST	9.43946e-05	0	#NAME?	0	1	1	no
FBtr0073483	FBgn0001624	dlg1	X:11263697-11303809	NOTEST	0.047597	0	#NAME?	0	1	1	no
FBtr0073486	FBgn0001624	dlg1	X:11263697-11303809	NOTEST	0.0041416	0	#NAME?	0	1	1	no
FBtr0073498	FBgn0030300	Sk1	X:11324555-11348371	NOTEST	0.0335388	0	#NAME?	0	1	1	no
FBtr0073509	FBgn0030310	PGRP-SA	X:11455675-11456812	NOTEST	0.052155	0	#NAME?	0	1	1	no
FBtr0073550	FBgn0030297	Gr10b	X:11305815-11307223	NOTEST	0.0811187	0	#NAME?	0	1	1	no
FBtr0073552	FBgn0030330	Tango10	X:11614277-11617889	NOTEST	0.00063327	0	#NAME?	0	1	1	no
FBtr0073565	FBgn0030339	Cyp28c1	X:11733640-11735536	LOWDATA	0.0316699	0	#NAME?	0	1	1	no
FBtr0073581	FBgn0030359	CG18130	X:11884150-11886801	NOTEST	6.03387e-06	0	#NAME?	0	1	1	no
FBtr0073591	FBgn0030357	Sclp	X:11814029-11818695	NOTEST	2.12329e-06	0	#NAME?	0	1	1	no
FBtr0073627	FBgn0040859	CR32658	X:11938176-12009871	NOTEST	0.047961	0	#NAME?	0	1	1	no
FBtr0073643	FBgn0030384	CG2577	X:12267150-12268481	NOTEST	0.0376827	0	#NAME?	0	1	1	no
FBtr0073644	FBgn0030386	CG2574	X:12302893-12303858	NOTEST	0.122674	0	#NAME?	0	1	1	no
FBtr0073672	FBgn0052651	CG32651	X:12298648-12302510	NOTEST	0.0241785	0	#NAME?	0	1	1	no
FBtr0073725	FBgn0052645	CG32645	X:13033231-13048957	NOTEST	0.0254984	0	#NAME?	0	1	1	no
FBtr0073768	FBgn0030477	dmrt11E	X:13262223-13264505	NOTEST	0.0787881	0	#NAME?	0	1	1	no
FBtr0073769	FBgn0030478	CG1640	X:13264638-13274193	NOTEST	0.17782	0	#NAME?	0	1	1	no
FBtr0073770	FBgn0030478	CG1640	X:13264638-13274193	OK	0.950952	0	#NAME?	nan	0.1109	0.937496	no
FBtr0073771	FBgn0030478	CG1640	X:13264638-13274193	NOTEST	0.323785	0	#NAME?	0	1	1	no
FBtr0073783	FBgn0030493	CG15756	X:13428432-13430235	NOTEST	0.0364546	0	#NAME?	0	1	1	no
FBtr0073809	FBgn0030507	CG11164	X:13562046-13563606	LOWDATA	5.8852e-06	0	#NAME?	0	1	1	no
FBtr0073810	FBgn0030508	CG15760	X:13563731-13570265	NOTEST	0.0247263	0	#NAME?	0	1	1	no
FBtr0073811	FBgn0030509	CG11162	X:13570926-13571915	NOTEST	0.0593665	0	#NAME?	0	1	1	no
FBtr0073825	FBgn0261244	inaE	X:13677746-13705526	NOTEST	0.0146082	0	#NAME?	0	1	1	no
FBtr0073837	FBgn0030524	CG10993	X:13677746-13705526	OK	0.747188	0	#NAME?	nan	0.07565	0.933534	no
FBtr0073852	FBgn0004169	up	X:13487506-13496536	NOTEST	7.46533e-05	0	#NAME?	0	1	1	no
FBtr0073914	FBgn0052601	betaNACtes3	X:14216258-14356404	NOTEST	0.0556366	0	#NAME?	0	1	1	no
FBtr0073919	FBgn0030563	betaNACtes2	X:14208655-14209616	NOTEST	0.120757	0	#NAME?	0	1	1	no
FBtr0073936	FBgn0030578	CG5347	X:14670806-14672016	NOTEST	0.0422107	0	#NAME?	0	1	1	no
FBtr0073940	FBgn0015774	NetB	X:14580070-14643409	NOTEST	0.0265272	0	#NAME?	0	1	1	no
FBtr0073941	FBgn0052595	CG32595	X:14580070-14643409	OK	0.625103	0	#NAME?	nan	0.00565	0.436129	no
FBtr0073942	FBgn0015773	NetA	X:14498044-14547864	NOTEST	0.182186	0	#NAME?	0	1	1	no
FBtr0074007	FBgn0015926	dah	X:15222374-15227034	NOTEST	0.00982624	0	#NAME?	0	1	1	no
FBtr0074017	FBgn0003132	Pp1-13C	X:15245314-15272487	NOTEST	0.377592	0	#NAME?	0	1	1	no
FBtr0074025	FBgn0052588	CG32588	X:15099839-15100669	NOTEST	0.26903	0	#NAME?	0	1	1	no
FBtr0074055	FBgn0030673	CG15601	X:15604879-15606342	NOTEST	0.0298326	0	#NAME?	0	1	1	no
FBtr0074059	FBgn0030670	Pis	X:15595483-15597798	OK	0.625723	0	#NAME?	nan	0.16095	0.98832	no
FBtr0074142	FBgn0003969	vap	X:15893983-15899845	NOTEST	0.117053	0	#NAME?	0	1	1	no
FBtr0074152	FBgn0030718	CG9172	X:15879505-15880841	OK	1.53908	0	#NAME?	nan	0.19015	0.994951	no
FBtr0074174	FBgn0026076	UBL3	X:15743763-15747208	OK	0.579788	0	#NAME?	nan	0.1261	0.937496	no
FBtr0074192	FBgn0030691	Efhc1.1	X:15674430-15677743	NOTEST	0.0180415	0	#NAME?	0	1	1	no
FBtr0074193	FBgn0030688	CG8952	X:15656988-15663547	OK	0.790535	0	#NAME?	nan	0.14365	0.95767	no
FBtr0074194	FBgn0030685	Graf	X:15645706-15654682	OK	0.827919	0	#NAME?	nan	0.13675	0.951002	no
FBtr0074234	FBgn0005411	U2af50	X:16250728-16253072	NOTEST	0.239788	0	#NAME?	0	1	1	no
FBtr0074274	FBgn0030748	Traf-like	X:16309078-16316298	NOTEST	0.0257778	0	#NAME?	0	1	1	no
FBtr0074281	FBgn0262734	Rbp2	X:16342709-16349005	NOTEST	0.230251	0	#NAME?	0	1	1	no
FBtr0074297	FBgn0030756	CG9903	X:16433185-16434885	NOTEST	0.0298288	0	#NAME?	0	1	1	no
FBtr0074318	FBgn0261245	sing	X:16573329-16577928	NOTEST	0.0411082	0	#NAME?	0	1	1	no
FBtr0074349	FBgn0030798	CG13003	X:16738839-16768722	NOTEST	0.00325998	0	#NAME?	0	1	1	no
FBtr0074354	FBgn0030791	CG9132	X:16690930-16694741	NOTEST	0.517171	0	#NAME?	0	1	1	no
FBtr0074365	FBgn0259923	2014-09-04	X:16578248-16589206	OK	1.55545	0	#NAME?	nan	0.13345	0.947155	no
FBtr0074366	FBgn0259923	2014-09-04	X:16578248-16589206	OK	1.38683	0	#NAME?	nan	0.1161	0.937496	no
FBtr0074377	FBgn0261791	SmG	X:16533842-16534452	OK	1.80642	0	#NAME?	nan	0.21505	0.994951	no
FBtr0074444	FBgn0030837	CG8661	X:17175573-17199511	NOTEST	0.0896768	0	#NAME?	0	1	1	no
FBtr0074470	FBgn0030873	CG15814	X:17738981-17744396	NOTEST	0.00078814	0	#NAME?	0	1	1	no
FBtr0074485	FBgn0030852	CG8316	X:17523817-17526053	NOTEST	0.0724533	0	#NAME?	0	1	1	no
FBtr0074513	FBgn0030893	RhoGAP16F	X:17987193-17991446	NOTEST	0.148661	0	#NAME?	0	1	1	no
FBtr0074520	FBgn0004028	wupA	X:17999600-18010858	NOTEST	0.0613261	0	#NAME?	0	1	1	no
FBtr0074526	FBgn0004028	wupA	X:17999600-18010858	NOTEST	6.6164e-05	0	#NAME?	0	1	1	no
FBtr0074546	FBgn0083228	Frq2	X:18071644-18099177	NOTEST	0.300507	0	#NAME?	0	1	1	no
FBtr0074568	FBgn0052548	CG32548	X:18329747-18334614	NOTEST	0.033312	0	#NAME?	0	1	1	no
FBtr0074577	FBgn0004957	por	X:18260732-18273887	OK	0.588018	0	#NAME?	nan	0.1259	0.937496	no
FBtr0074592	FBgn0030931	Rad51D	X:18394214-18395291	NOTEST	0.0972684	0	#NAME?	0	1	1	no
FBtr0074593	FBgn0027087	Aats-his	X:18409431-18466842	NOTEST	0.077951	0	#NAME?	0	1	1	no
FBtr0074604	FBgn0030949	Cyp308a1	X:18601526-18620605	NOTEST	0.0304921	0	#NAME?	0	1	1	no
FBtr0074605	FBgn0030952	CG12609	X:18640399-18642339	NOTEST	0.0757232	0	#NAME?	0	1	1	no
FBtr0074611	FBgn0030947	CG6696	X:18551786-18556186	NOTEST	0.328234	0	#NAME?	0	1	1	no
FBtr0074619	FBgn0030937	CG15042	X:18409431-18466842	NOTEST	0.24754	0	#NAME?	0	1	1	no
FBtr0074664	FBgn0030980	CG7406	X:18971757-18972627	NOTEST	0.0701428	0	#NAME?	0	1	1	no
FBtr0074686	FBgn0052536	CG32536	X:19167381-19170931	NOTEST	0.0621439	0	#NAME?	0	1	1	no
FBtr0074690	FBgn0031004	CG7992	X:19137665-19141283	NOTEST	0.0567883	0	#NAME?	0	1	1	no
FBtr0074758	FBgn0031053	CG14223	X:19553474-19558004	NOTEST	0.000286686	0	#NAME?	0	1	1	no
FBtr0074766	FBgn0027358	Tim9b	X:19510228-19512570	LOWDATA	0.748382	0	#NAME?	0	1	1	no
FBtr0074773	FBgn0031030	Tao	X:19463910-19473841	OK	1.11785	0	#NAME?	nan	0.09665	0.937496	no
FBtr0074794	FBgn0031068	Alr	X:19640089-19644204	NOTEST	0.0489426	0	#NAME?	0	1	1	no
FBtr0074826	FBgn0260397	Su(var)3-3	3L:20219480-20223350	NOTEST	0.000468634	0	#NAME?	0	1	1	no
FBtr0074843	FBgn0036969	Spn77Bb	3L:20314051-20315458	NOTEST	0.0443698	0	#NAME?	0	1	1	no
FBtr0074866	FBgn0036940	obst-J	3L:20122280-20132110	NOTEST	0.164753	0	#NAME?	0	1	1	no
FBtr0074867	FBgn0036939	CG7365	3L:20117397-20120481	NOTEST	0.014443	0	#NAME?	0	1	1	no
FBtr0074899	FBgn0036925	schuy	3L:19979192-19982047	NOTEST	0.0247993	0	#NAME?	0	1	1	no
FBtr0074945	FBgn0036891	CG9372	3L:19599307-19605299	NOTEST	0.0855826	0	#NAME?	0	1	1	no
FBtr0074947	FBgn0029094	asf1	3L:19611993-19613498	NOTEST	0.267174	0	#NAME?	0	1	1	no
FBtr0074969	FBgn0020277	lush	3L:19597497-19599190	NOTEST	0.0559294	0	#NAME?	0	1	1	no
FBtr0075000	FBgn0052205	CR32205	3L:19415937-19417283	NOTEST	0.0481931	0	#NAME?	0	1	1	no
FBtr0075008	FBgn0003089	pip	3L:19287866-19330709	NOTEST	0.0602527	0	#NAME?	0	1	1	no
FBtr0075010	FBgn0003089	pip	3L:19287866-19330709	NOTEST	0.03621	0	#NAME?	0	1	1	no
FBtr0075012	FBgn0003089	pip	3L:19287866-19330709	NOTEST	0.0333416	0	#NAME?	0	1	1	no
FBtr0075015	FBgn0036861	CG14089	3L:19273219-19273900	NOTEST	0.355705	0	#NAME?	0	1	1	no
FBtr0075027	FBgn0036849	CG14079	3L:19091098-19092164	NOTEST	0.211212	0	#NAME?	0	1	1	no
FBtr0075053	FBgn0036810	CG6885	3L:18737587-18738799	NOTEST	0.0842541	0	#NAME?	0	1	1	no
FBtr0075060	FBgn0036817	CG6865	3L:18856746-18858614	NOTEST	0.0595834	0	#NAME?	0	1	1	no
FBtr0075099	FBgn0052198	CG32198	3L:18520075-18520545	NOTEST	0.159205	0	#NAME?	0	1	1	no
FBtr0075132	FBgn0036784	CG5103	3L:18285224-18287362	NOTEST	0.0227183	0	#NAME?	0	1	1	no
FBtr0075159	FBgn0036764	CG5535	3L:17845723-17849894	NOTEST	8.11191e-05	0	#NAME?	0	1	1	no
FBtr0075163	FBgn0052189	CG32189	3L:17816432-17832867	NOTEST	0.187258	0	#NAME?	0	1	1	no
FBtr0075187	FBgn0036749	CG7460	3L:17683114-17743688	NOTEST	0.496446	0	#NAME?	0	1	1	no
FBtr0075188	FBgn0052182	CG32182	3L:17744830-17757258	NOTEST	0.0343068	0	#NAME?	0	1	1	no
FBtr0075214	FBgn0036707	CG13724	3L:17315940-17317593	NOTEST	0.0293145	0	#NAME?	0	1	1	no
FBtr0075216	FBgn0015550	tap	3L:17352781-17354911	NOTEST	0.0882323	0	#NAME?	0	1	1	no
FBtr0075238	FBgn0036716	CG13728	3L:17373125-17375828	NOTEST	0.0184728	0	#NAME?	0	1	1	no
FBtr0075247	FBgn0036709	Or74a	3L:17320832-17322269	NOTEST	0.0420022	0	#NAME?	0	1	1	no
FBtr0075269	FBgn0010352	Nc73EF	3L:16948034-16961824	NOTEST	0.00288544	0	#NAME?	0	1	1	no
FBtr0075315	FBgn0041721	snRNA:U12:73B	3L:16641541-16654715	OK	0.830025	0	#NAME?	nan	0.00265	0.315078	no
FBtr0075319	FBgn0036655	CG13031	3L:16717990-16718414	NOTEST	0.255511	0	#NAME?	0	1	1	no
FBtr0075343	FBgn0036663	CG9674	3L:16780672-16822174	NOTEST	0.0184903	0	#NAME?	0	1	1	no
FBtr0075384	FBgn0036620	CG4842	3L:16361488-16362618	NOTEST	0.116297	0	#NAME?	0	1	1	no
FBtr0075418	FBgn0036623	CG4729	3L:16374871-16379057	NOTEST	0.0790172	0	#NAME?	0	1	1	no
FBtr0075485	FBgn0036577	CG13073	3L:16206150-16210403	NOTEST	0.0983178	0	#NAME?	0	1	1	no
FBtr0075499	FBgn0260635	th	3L:16031509-16044134	LOWDATA	0.000416139	0	#NAME?	0	1	1	no
FBtr0075578	FBgn0036529	pgant8	3L:15676971-15680732	NOTEST	0.0212956	0	#NAME?	0	1	1	no
FBtr0075616	FBgn0036497	Ran-like	3L:15477495-15478502	NOTEST	0.105737	0	#NAME?	0	1	1	no
FBtr0075633	FBgn0027088	Aats-gly	3L:15088241-15090786	NOTEST	0.117102	0	#NAME?	0	1	1	no
FBtr0075639	FBgn0052847	CG32847	3L:15109836-15124478	NOTEST	0.161317	0	#NAME?	0	1	1	no
FBtr0075729	FBgn0036422	CG3868	3L:14393868-14395825	NOTEST	0.0869248	0	#NAME?	0	1	1	no
FBtr0075740	FBgn0036416	CG7924	3L:14226568-14227709	NOTEST	0.145569	0	#NAME?	0	1	1	no
FBtr0075747	FBgn0042630	Sox21b	3L:14105504-14124424	NOTEST	0.329716	0	#NAME?	0	1	1	no
FBtr0075748	FBgn0036411	Sox21a	3L:14096580-14101218	NOTEST	0.378805	0	#NAME?	0	1	1	no
FBtr0075762	FBgn0001216	Hsc70-1	3L:13967160-13970861	NOTEST	0.035079	0	#NAME?	0	1	1	no
FBtr0075790	FBgn0036390	CG13738	3L:13966222-13966577	NOTEST	0.556952	0	#NAME?	0	1	1	no
FBtr0075838	FBgn0036348	CG17687	3L:13342264-13348040	NOTEST	0.00922234	0	#NAME?	0	1	1	no
FBtr0075844	FBgn0036352	CG14110	3L:13377888-13379025	NOTEST	0.0963861	0	#NAME?	0	1	1	no
FBtr0075852	FBgn0036365	CG10732	3L:13435693-13443383	NOTEST	0.0287197	0	#NAME?	0	1	1	no
FBtr0075859	FBgn0053263	CG33263	3L:13416419-13417268	NOTEST	0.263198	0	#NAME?	0	1	1	no
FBtr0075870	FBgn0036323	CG14118	3L:12885757-12887858	NOTEST	0.0296416	0	#NAME?	0	1	1	no
FBtr0075895	FBgn0036337	CG11255	3L:13013081-13015788	OK	1.46216	0	#NAME?	nan	0.10575	0.937496	no
FBtr0075910	FBgn0052111	CG32111	3L:12621035-12641380	NOTEST	0.257357	0	#NAME?	0	1	1	no
FBtr0075919	FBgn0036305	CG10984	3L:12743218-12747874	OK	2.09316	0	#NAME?	nan	0.0969	0.937496	no
FBtr0075924	FBgn0036311	CG17666	3L:12774424-12777477	NOTEST	0.0335098	0	#NAME?	0	1	1	no
FBtr0075949	FBgn0036309	Hip1	3L:12748148-12766673	NOTEST	0.43329	0	#NAME?	0	1	1	no
FBtr0075979	FBgn0000625	eyg	3L:12455636-12461121	LOWDATA	0.000281794	0	#NAME?	0	1	1	no
FBtr0076005	FBgn0036264	CG11529	3L:12190890-12192130	NOTEST	0.0409896	0	#NAME?	0	1	1	no
FBtr0076074	FBgn0040816	CG12521	3L:11840482-11840903	NOTEST	0.194981	0	#NAME?	0	1	1	no
FBtr0076076	FBgn0000404	CycA	3L:11819818-11826678	NOTEST	0.0543944	0	#NAME?	0	1	1	no
FBtr0076087	FBgn0015278	Pi3K68D	3L:11767749-11783113	NOTEST	0.104394	0	#NAME?	0	1	1	no
FBtr0076103	FBgn0042138	CG18815	3L:11621136-11623849	NOTEST	0.0059438	0	#NAME?	0	1	1	no
FBtr0076124	FBgn0036196	CG11658	3L:11692595-11701653	NOTEST	0.123696	0	#NAME?	0	1	1	no
FBtr0076192	FBgn0036109	Cpr67Fa2	3L:10884813-10885616	NOTEST	0.117423	0	#NAME?	0	1	1	no
FBtr0076193	FBgn0036110	Cpr67Fb	3L:10887272-10887793	NOTEST	0.334707	0	#NAME?	0	1	1	no
FBtr0076208	FBgn0261112	APP-BP1	3L:11089756-11093678	OK	0.7131	0	#NAME?	nan	0.19795	0.994951	no
FBtr0076231	FBgn0052071	CG32071	3L:11096520-11096973	NOTEST	0.340063	0	#NAME?	0	1	1	no
FBtr0076235	FBgn0036125	CG6279	3L:11086470-11089287	NOTEST	0.0295366	0	#NAME?	0	1	1	no
FBtr0076257	FBgn0036093	CG14154	3L:10633385-10654113	OK	0.809283	0	#NAME?	nan	0.06595	0.890142	no
FBtr0076281	FBgn0036082	CG12362	3L:10405917-10407874	NOTEST	0.00024598	0	#NAME?	0	1	1	no
FBtr0076282	FBgn0036082	CG12362	3L:10405917-10407874	NOTEST	0.0499295	0	#NAME?	0	1	1	no
FBtr0076285	FBgn0052061	CG32061	3L:10456915-10457735	NOTEST	0.0688923	0	#NAME?	0	1	1	no
FBtr0076286	FBgn0045770	S-Lap3	3L:10458286-10462074	NOTEST	5.66439e-06	0	#NAME?	0	1	1	no
FBtr0076294	FBgn0036083	Ir67b	3L:10422788-10425083	NOTEST	0.0203183	0	#NAME?	0	1	1	no
FBtr0076297	FBgn0036080	Or67d	3L:10266303-10267724	NOTEST	0.131057	0	#NAME?	0	1	1	no
FBtr0076299	FBgn0011569	can	3L:10257008-10260211	NOTEST	0.123653	0	#NAME?	0	1	1	no
FBtr0076300	FBgn0036078	Or67c	3L:10236419-10237806	NOTEST	0.210011	0	#NAME?	0	1	1	no
FBtr0076307	FBgn0000451	ect	3L:10183375-10194937	NOTEST	6.61942e-05	0	#NAME?	0	1	1	no
FBtr0076321	FBgn0036043	CG8177	3L:9756643-9779338	NOTEST	0.00377524	0	#NAME?	0	1	1	no
FBtr0076323	FBgn0036043	CG8177	3L:9756643-9779338	NOTEST	0.513398	0	#NAME?	0	1	1	no
FBtr0076327	FBgn0036043	CG8177	3L:9756643-9779338	NOTEST	0.00713008	0	#NAME?	0	1	1	no
FBtr0076356	FBgn0036058	CG6707	3L:9887906-9891675	NOTEST	0.34163	0	#NAME?	0	1	1	no
FBtr0076372	FBgn0044049	Ilp4	3L:9792161-9801813	OK	0.565811	0	#NAME?	nan	0.05435	0.837734	no
FBtr0076387	FBgn0036022	CG8329	3L:9624933-9672203	NOTEST	0.0601222	0	#NAME?	0	1	1	no
FBtr0076394	FBgn0036029	CG16719	3L:9676678-9689800	NOTEST	0.193912	0	#NAME?	0	1	1	no
FBtr0076481	FBgn0035989	CG3967	3L:9404137-9419777	NOTEST	0.000450302	0	#NAME?	0	1	1	no
FBtr0076513	FBgn0035944	CG5021	3L:8959928-8961271	NOTEST	9.62359e-05	0	#NAME?	0	1	1	no
FBtr0076521	FBgn0035954	Doc3	3L:8998295-9000349	NOTEST	0.0289551	0	#NAME?	0	1	1	no
FBtr0076594	FBgn0003149	Prm	3L:8725957-8738410	LOWDATA	1.24904e-06	0	#NAME?	0	1	1	no
FBtr0076596	FBgn0003149	Prm	3L:8725957-8738410	LOWDATA	0.016881	0	#NAME?	0	1	1	no
FBtr0076613	FBgn0010431	mtrm	3L:8404950-8415305	NOTEST	0.0956271	0	#NAME?	0	1	1	no
FBtr0076616	FBgn0010825	Gug	3L:8443021-8465769	NOTEST	0.043795	0	#NAME?	0	1	1	no
FBtr0076638	FBgn0035915	S-Lap1	3L:8610334-8612574	NOTEST	0.0886464	0	#NAME?	0	1	1	no
FBtr0076639	FBgn0052351	S-Lap2	3L:8612987-8617001	NOTEST	0.134939	0	#NAME?	0	1	1	no
FBtr0076670	FBgn0001248	Idh	3L:8349503-8354006	NOTEST	0.261758	0	#NAME?	0	1	1	no
FBtr0076697	FBgn0035856	CG13679	3L:8195891-8196445	NOTEST	0.594511	0	#NAME?	0	1	1	no
FBtr0076765	FBgn0035829	HP4	3L:7968537-7969254	OK	1.66307	0	#NAME?	nan	0.19275	0.994951	no
FBtr0076775	FBgn0016694	Pdp1	3L:7805014-7860469	NOTEST	0.135013	0	#NAME?	0	1	1	no
FBtr0076805	FBgn0052373	CG32373	3L:7643647-7752223	NOTEST	0.0226844	0	#NAME?	0	1	1	no
FBtr0076806	FBgn0052373	CG32373	3L:7643647-7752223	NOTEST	0.488626	0	#NAME?	0	1	1	no
FBtr0076827	FBgn0052376	CG32376	3L:7534681-7535557	NOTEST	0.0631597	0	#NAME?	0	1	1	no
FBtr0076835	FBgn0024542	Neos	3L:7234727-7237033	NOTEST	0.505333	0	#NAME?	0	1	1	no
FBtr0076845	FBgn0011640	lark	3L:7328541-7338283	OK	0.692659	0	#NAME?	nan	0.1071	0.937496	no
FBtr0076882	FBgn0035766	eco	3L:7328541-7338283	NOTEST	2.76769e-05	0	#NAME?	0	1	1	no
FBtr0076909	FBgn0035737	Cpr65Ec	3L:7086303-7086941	NOTEST	0.234199	0	#NAME?	0	1	1	no
FBtr0076913	FBgn0035743	CG15829	3L:7122002-7122480	NOTEST	0.211425	0	#NAME?	0	1	1	no
FBtr0076918	FBgn0040837	CG8620	3L:7151198-7151974	OK	0.584502	0	#NAME?	nan	0.12565	0.937496	no
FBtr0076937	FBgn0035724	CG10064	3L:6958359-6960997	NOTEST	0.019534	0	#NAME?	0	1	1	no
FBtr0076951	FBgn0035713	velo	3L:6737525-6745386	NOTEST	0.316551	0	#NAME?	0	1	1	no
FBtr0076963	FBgn0035709	eIF4E-4	3L:6657323-6658741	NOTEST	0.0513361	0	#NAME?	0	1	1	no
FBtr0076990	FBgn0020641	Lcp65Ad	3L:6136494-6137201	LOWDATA	2.91226e-06	0	#NAME?	0	1	1	no
FBtr0076996	FBgn0035686	Cpr65Az	3L:6153913-6154689	NOTEST	0.082218	0	#NAME?	0	1	1	no
FBtr0077001	FBgn0024921	Trn	3L:6186579-6193485	OK	0.609695	0	#NAME?	nan	0.10915	0.937496	no
FBtr0077004	FBgn0041625	Or65a	3L:6313710-6315198	NOTEST	0.121331	0	#NAME?	0	1	1	no
FBtr0077066	FBgn0035670	CG10472	3L:6052757-6056010	NOTEST	0.0579896	0	#NAME?	0	1	1	no
FBtr0077081	FBgn0035644	Pole2	3L:5888790-5890535	NOTEST	0.0286236	0	#NAME?	0	1	1	no
FBtr0077088	FBgn0035623	mthl2	3L:5597889-5601400	NOTEST	0.162414	0	#NAME?	0	1	1	no
FBtr0077090	FBgn0035626	lin-28	3L:5647780-5650484	NOTEST	0.134372	0	#NAME?	0	1	1	no
FBtr0077128	FBgn0035621	CG10591	3L:5591656-5592792	NOTEST	0.0487457	0	#NAME?	0	1	1	no
FBtr0077204	FBgn0003423	slgA	X:21245017-21256188	NOTEST	0.288454	0	#NAME?	0	1	1	no
FBtr0077218	FBgn0031178	CG10918	X:21295614-21328761	NOTEST	0.193213	0	#NAME?	0	1	1	no
FBtr0077239	FBgn0261675	Npc1b	X:20805979-20810408	NOTEST	0.0357994	0	#NAME?	0	1	1	no
FBtr0077242	FBgn0025814	Mgstl	X:20913511-20915134	NOTEST	0.380659	0	#NAME?	0	1	1	no
FBtr0077250	FBgn0031161	CG15445	X:20988185-20991471	NOTEST	0.371185	0	#NAME?	0	1	1	no
FBtr0077259	FBgn0003950	unc	X:20964870-20987941	LOWDATA	0.0399801	0	#NAME?	0	1	1	no
FBtr0077303	FBgn0011280	Obp19d	X:20290639-20292006	NOTEST	5.92798e-07	0	#NAME?	0	1	1	no
FBtr0077328	FBgn0040651	CG15458	X:20284678-20285226	NOTEST	0.300407	0	#NAME?	0	1	1	no
FBtr0077361	FBgn0031197	CG17601	X:21948932-21949892	NOTEST	0.0561511	0	#NAME?	0	1	1	no
FBtr0077362	FBgn0052499	Cda4	X:21985469-22034546	NOTEST	0.0245557	0	#NAME?	0	1	1	no
FBtr0077363	FBgn0031196	CG17599	X:21944221-21946108	NOTEST	0.113123	0	#NAME?	0	1	1	no
FBtr0077365	FBgn0031190	CG12576	X:21875533-21883863	NOTEST	0.495012	0	#NAME?	0	1	1	no
FBtr0077366	FBgn0031190	CG12576	X:21875533-21883863	OK	0.57703	0	#NAME?	nan	0.09275	0.937496	no
FBtr0077369	FBgn0031184	CG14615	X:21846496-21851327	NOTEST	0.0778467	0	#NAME?	0	1	1	no
FBtr0077371	FBgn0024807	DIP1	X:21495822-21501185	OK	0.741596	0	#NAME?	nan	0.1853	0.994951	no
FBtr0077401	FBgn0031646	CG2837	2L:4892111-4906762	NOTEST	0.105044	0	#NAME?	0	1	1	no
FBtr0077403	FBgn0031646	CG2837	2L:4892111-4906762	NOTEST	0.00015703	0	#NAME?	0	1	1	no
FBtr0077471	FBgn0265269	CG15425	2L:4257571-4258425	NOTEST	0.0718016	0	#NAME?	0	1	1	no
FBtr0077479	FBgn0031589	CG3714	2L:4189339-4198071	NOTEST	0.221007	0	#NAME?	0	1	1	no
FBtr0077485	FBgn0051961	CG31961	2L:4186249-4187793	OK	1.19095	0	#NAME?	nan	0.17995	0.994951	no
FBtr0077495	FBgn0051958	CG31958	2L:3785737-3786343	NOTEST	0.105476	0	#NAME?	0	1	1	no
FBtr0077539	FBgn0040104	lectin-24A	2L:3713359-3717773	NOTEST	0.0551315	0	#NAME?	0	1	1	no
FBtr0077543	FBgn0051778	CG31778	2L:3703658-3705488	NOTEST	7.03717e-06	0	#NAME?	0	1	1	no
FBtr0077544	FBgn0031563	CG10031	2L:3698450-3699092	NOTEST	0.113655	0	#NAME?	0	1	1	no
FBtr0077575	FBtr0077575	CR31953-RA	2L:3162514-3163289	NOTEST	2.0271e-06	0	#NAME?	0	1	1	no
FBtr0077590	FBgn0031531	CG8840	2L:3404459-3426642	NOTEST	0.549187	0	#NAME?	0	1	1	no
FBtr0077607	FBgn0031515	CG9664	2L:3291244-3294706	NOTEST	0.0380261	0	#NAME?	0	1	1	no
FBtr0077637	FBgn0010263	Rbp9	2L:2954761-2969620	NOTEST	0.0730921	0	#NAME?	0	1	1	no
FBtr0077676	FBgn0031483	CG9641	2L:2972891-2976859	OK	0.594275	0	#NAME?	nan	0.15735	0.983202	no
FBtr0077748	FBgn0041337	Cyp309a2	2L:2564885-2573037	NOTEST	0.051805	0	#NAME?	0	1	1	no
FBtr0077756	FBgn0031409	CG4271	2L:2285162-2286873	NOTEST	0.0757694	0	#NAME?	0	1	1	no
FBtr0077757	FBgn0051949	CG31949	2L:2300102-2300888	NOTEST	0.0867485	0	#NAME?	0	1	1	no
FBtr0077758	FBgn0031412	CG16995	2L:2307947-2358944	NOTEST	0.0820677	0	#NAME?	0	1	1	no
FBtr0077769	FBgn0031424	VGlut	2L:2391659-2415322	OK	1.27258	0	#NAME?	nan	0.0951	0.937496	no
FBtr0077775	FBgn0000490	dpp	2L:2428371-2459823	NOTEST	0.00103369	0	#NAME?	0	1	1	no
FBtr0077790	FBgn0031423	CG3557	2L:2384760-2385792	NOTEST	8.9722e-05	0	#NAME?	0	1	1	no
FBtr0077817	FBgn0040717	Nplp4	2L:2008455-2009072	LOWDATA	0.479703	0	#NAME?	0	1	1	no
FBtr0077838	FBgn0031401	papi	2L:2220747-2225544	NOTEST	5.50873e-05	0	#NAME?	0	1	1	no
FBtr0077839	FBgn0031401	papi	2L:2220747-2225544	NOTEST	0.255899	0	#NAME?	0	1	1	no
FBtr0077870	FBgn0031375	erm	2L:1950238-1970362	NOTEST	0.0770615	0	#NAME?	0	1	1	no
FBtr0077891	FBgn0031372	CG7295	2L:1858608-1881480	LOWDATA	0.178788	0	#NAME?	0	1	1	no
FBtr0077939	FBgn0031343	CG18131	2L:1497242-1500608	NOTEST	1.69012e-05	0	#NAME?	0	1	1	no
FBtr0077982	FBgn0031313	CG5080	2L:1160289-1163886	NOTEST	0.0176081	0	#NAME?	0	1	1	no
FBtr0078004	FBgn0040725	CG13946	2L:776535-776892	NOTEST	0.82488	0	#NAME?	0	1	1	no
FBtr0078057	FBgn0031254	CG13692	2L:421770-422489	NOTEST	0.184012	0	#NAME?	0	1	1	no
FBtr0078142	FBgn0031239	CG17075	2L:252588-271744	LOWDATA	0.00498327	0	#NAME?	0	1	1	no
FBtr0078183	FBgn0001259	in	3L:20360297-20363359	NOTEST	0.0148674	0	#NAME?	0	1	1	no
FBtr0078187	FBgn0011205	fbl	3L:20377528-20386653	NOTEST	0.0697437	0	#NAME?	0	1	1	no
FBtr0078199	FBgn0036999	isoQC	3L:20466882-20470103	NOTEST	0.162367	0	#NAME?	0	1	1	no
FBtr0078220	FBgn0037000	CG5130	3L:20477392-20490184	NOTEST	8.48535e-05	0	#NAME?	0	1	1	no
FBtr0078247	FBgn0016696	Pitslre	3L:20764627-20771364	NOTEST	0.0748454	0	#NAME?	0	1	1	no
FBtr0078299	FBgn0037057	CG10512	3L:21187853-21201192	NOTEST	0.0414322	0	#NAME?	0	1	1	no
FBtr0078311	FBgn0053056	CG33056	3L:21187853-21201192	NOTEST	0.112182	0	#NAME?	0	1	1	no
FBtr0078315	FBgn0053056	CG33056	3L:21187853-21201192	NOTEST	0.190219	0	#NAME?	0	1	1	no
FBtr0078318	FBgn0041100	park	3L:21187853-21201192	NOTEST	0.00167998	0	#NAME?	0	1	1	no
FBtr0078333	FBgn0037039	CG10587	3L:20954636-20955655	NOTEST	0.0637903	0	#NAME?	0	1	1	no
FBtr0078361	FBgn0037094	CG7611	3L:21516285-21521263	NOTEST	0.268375	0	#NAME?	0	1	1	no
FBtr0078371	FBgn0037101	CG7634	3L:21558525-21560885	NOTEST	0.0503327	0	#NAME?	0	1	1	no
FBtr0078391	FBgn0015239	Hr78	3L:21487118-21490594	NOTEST	0.0085549	0	#NAME?	0	1	1	no
FBtr0078392	FBgn0015239	Hr78	3L:21487118-21490594	OK	1.30202	0	#NAME?	nan	0.09155	0.937496	no
FBtr0078393	FBgn0037086	CG7202	3L:21484498-21485873	NOTEST	0.16286	0	#NAME?	0	1	1	no
FBtr0078400	FBgn0037081	barc	3L:21375600-21426234	OK	2.25911	0	#NAME?	nan	0.1078	0.937496	no
FBtr0078403	FBgn0037076	ebd2	3L:21337132-21348149	NOTEST	9.8319e-06	0	#NAME?	0	1	1	no
FBtr0078444	FBgn0037139	CG14563	3L:21834907-21835486	NOTEST	0.143606	0	#NAME?	0	1	1	no
FBtr0078456	FBgn0037123	CG14569	3L:21723824-21724650	NOTEST	0.0682288	0	#NAME?	0	1	1	no
FBtr0078498	FBgn0027086	Aats-ile	3L:22281764-22285910	OK	0.538842	0	#NAME?	nan	0.1474	0.964627	no
FBtr0078515	FBgn0037172	CG6914	3L:22575503-22631016	NOTEST	0.229766	0	#NAME?	0	1	1	no
FBtr0078518	FBgn0037176	CG14456	3L:22680321-22681388	NOTEST	0.0769956	0	#NAME?	0	1	1	no
FBtr0078532	FBgn0052451	SPoCk	3L:22742543-22780687	OK	3.03945	0	#NAME?	nan	0.13035	0.945774	no
FBtr0078538	FBgn0037183	CG14451	3L:22714329-22715191	NOTEST	0.129003	0	#NAME?	0	1	1	no
FBtr0078546	FBgn0037195	CG11226	3L:22830167-22831270	NOTEST	0.0944584	0	#NAME?	0	1	1	no
FBtr0078548	FBgn0037197	CG13239	3L:22853886-22854590	NOTEST	0.0848438	0	#NAME?	0	1	1	no
FBtr0078578	FBgn0052459	CG32459	3L:22847682-22849159	NOTEST	0.0362371	0	#NAME?	0	1	1	no
FBtr0078602	FBgn0037419	Osi12	3R:2104252-2108217	NOTEST	0.0821637	0	#NAME?	0	1	1	no
FBtr0078615	FBgn0037412	Osi4	3R:2044039-2047503	NOTEST	0.016294	0	#NAME?	0	1	1	no
FBtr0078645	FBgn0037388	CG14676	3R:1672941-1673899	NOTEST	0.0562998	0	#NAME?	0	1	1	no
FBtr0078648	FBgn0037395	CG10280	3R:1836294-1837654	NOTEST	0.0474975	0	#NAME?	0	1	1	no
FBtr0078649	FBgn0003261	Rm62	3R:1826147-1834301	NOTEST	0.040227	0	#NAME?	0	1	1	no
FBtr0078653	FBgn0003261	Rm62	3R:1826147-1834301	OK	0.610554	0	#NAME?	nan	0.03485	0.735536	no
FBtr0078684	FBgn0051550	CG31550	3R:1311264-1315211	NOTEST	0.000692257	0	#NAME?	0	1	1	no
FBtr0078711	FBgn0262125	Sec23	3R:1474786-1478351	NOTEST	0.000285495	0	#NAME?	0	1	1	no
FBtr0078737	FBgn0051546	CG31546	3R:1459348-1461346	NOTEST	0.0533999	0	#NAME?	0	1	1	no
FBtr0078774	FBgn0037297	CG1116	3R:1045378-1047270	OK	0.678487	0	#NAME?	nan	0.1369	0.951002	no
FBtr0078777	FBgn0037299	CG1115	3R:1051879-1057931	NOTEST	0.545744	0	#NAME?	0	1	1	no
FBtr0078844	FBgn0010313	corto	3R:903748-912749	LOWDATA	5.6964	0	#NAME?	0	1	1	no
FBtr0078854	FBgn0087012	5-HT2	3R:438591-459030	NOTEST	0.0636513	0	#NAME?	0	1	1	no
FBtr0078857	FBgn0037262	MED31	3R:467684-470358	NOTEST	0.0054867	0	#NAME?	0	1	1	no
FBtr0078860	FBgn0087013	Karybeta3	3R:474897-480346	NOTEST	6.31378e-05	0	#NAME?	0	1	1	no
FBtr0078873	FBgn0037284	CG14659	3R:656570-657019	NOTEST	0.172796	0	#NAME?	0	1	1	no
FBtr0078895	FBgn0037261	CG9775	3R:463731-467560	OK	0.925305	0	#NAME?	nan	0.1642	0.98832	no
FBtr0078900	FBgn0041605	cpx	3R:105942-130357	OK	3.03109	0	#NAME?	nan	0.0196	0.636945	no
FBtr0078913	FBgn0037239	CG11739	3R:204321-206932	OK	0.569428	0	#NAME?	nan	0.2192	0.994951	no
FBtr0078929	FBgn0051526	CG31526	3R:317664-383789	OK	2.77434	0	#NAME?	nan	0.1016	0.937496	no
FBtr0078973	FBgn0010225	Gel	3R:60938-68439	NOTEST	0.000502643	0	#NAME?	0	1	1	no
FBtr0078975	FBgn0037224	TwdlF	3R:72741-74035	NOTEST	0.0411882	0	#NAME?	0	1	1	no
FBtr0078980	FBgn0037229	CG9766	3R:94942-103515	NOTEST	0.130712	0	#NAME?	0	1	1	no
FBtr0078981	FBgn0250821	CG14644	3R:77615-78765	NOTEST	0.000263955	0	#NAME?	0	1	1	no
FBtr0079017	FBgn0261608	RpL37A	2L:5070956-5072055	OK	0.603164	0	#NAME?	nan	0.22665	0.994951	no
FBtr0079019	FBgn0031683	CG4230	2L:5096226-5099294	NOTEST	0.0403339	0	#NAME?	0	1	1	no
FBtr0079030	FBgn0022023	eIF-3p40	2L:5051192-5054575	NOTEST	0.138491	0	#NAME?	0	1	1	no
FBtr0079039	FBgn0053113	Rtnl1	2L:4992807-5009720	NOTEST	0.475647	0	#NAME?	0	1	1	no
FBtr0079051	FBgn0010607	l(2)05714	2L:4969003-4973852	OK	0.724822	0	#NAME?	nan	0.21635	0.994951	no
FBtr0079074	FBgn0016920	nompC	2L:5339131-5365760	NOTEST	0.0167698	0	#NAME?	0	1	1	no
FBtr0079084	FBgn0000228	Bsg25D	2L:5271727-5278558	NOTEST	0.00107346	0	#NAME?	0	1	1	no
FBtr0079097	FBgn0051989	Cap-D3	2L:5525904-5539196	NOTEST	0.0740022	0	#NAME?	0	1	1	no
FBtr0079117	FBgn0031723	CG7251	2L:5587148-5588414	NOTEST	0.169011	0	#NAME?	0	1	1	no
FBtr0079127	FBgn0031715	tomb	2L:5525904-5539196	NOTEST	0.0671509	0	#NAME?	0	1	1	no
FBtr0079159	FBgn0051644	CG31644	2L:5817889-5818393	NOTEST	0.374516	0	#NAME?	0	1	1	no
FBtr0079171	FBgn0003980	Vm26Ab	2L:5957003-5957628	NOTEST	0.100727	0	#NAME?	0	1	1	no
FBtr0079174	FBgn0031758	Ucp4B	2L:5969858-5971025	NOTEST	0.0735363	0	#NAME?	0	1	1	no
FBtr0079201	FBgn0031784	CG9222	2L:6131022-6132484	NOTEST	0.00363658	0	#NAME?	0	1	1	no
FBtr0079203	FBgn0040950	Muc26B	2L:6151970-6153701	NOTEST	0.116057	0	#NAME?	0	1	1	no
FBtr0079232	FBgn0031759	lid	2L:5989462-5999501	NOTEST	0.0113112	0	#NAME?	0	1	1	no
FBtr0079242	FBgn0026755	Ugt37b1	2L:6225049-6226842	NOTEST	0.110765	0	#NAME?	0	1	1	no
FBtr0079286	FBgn0031826	CG9550	2L:6497052-6498466	NOTEST	0.0388184	0	#NAME?	0	1	1	no
FBtr0079313	FBgn0031850	Tsp	2L:6686790-6709086	NOTEST	0.00152525	0	#NAME?	0	1	1	no
FBtr0079335	FBgn0000320	eya	2L:6527446-6546972	NOTEST	0.225205	0	#NAME?	0	1	1	no
FBtr0079358	FBgn0031878	sip2	2L:6960425-6964074	NOTEST	7.91852e-05	0	#NAME?	0	1	1	no
FBtr0079428	FBgn0031882	Rab30	2L:7030492-7032606	NOTEST	4.38397e-05	0	#NAME?	0	1	1	no
FBtr0079447	FBgn0031914	CG5973	2L:7437491-7451167	NOTEST	0.000145577	0	#NAME?	0	1	1	no
FBtr0079476	FBgn0040299	Myo28B1	2L:7642004-7691061	NOTEST	0.229057	0	#NAME?	0	1	1	no
FBtr0079491	FBgn0261800	LanB1	2L:7811439-7820771	NOTEST	1.28198e-05	0	#NAME?	0	1	1	no
FBtr0079557	FBgn0053121	Spn28Db	2L:7889287-7890594	NOTEST	0.0431535	0	#NAME?	0	1	1	no
FBtr0079657	FBgn0032036	CG13384	2L:8384454-8389331	NOTEST	0.510895	0	#NAME?	0	1	1	no
FBtr0079674	FBgn0029173	fu2	2L:8464487-8466694	LOWDATA	0.000377042	0	#NAME?	0	1	1	no
FBtr0079683	FBgn0032054	CG13090	2L:8517410-8519176	NOTEST	1.77103e-05	0	#NAME?	0	1	1	no
FBtr0079701	FBgn0032049	Bace	2L:8491867-8506845	NOTEST	0.170536	0	#NAME?	0	1	1	no
FBtr0079731	FBgn0032061	CG9314	2L:8687225-8709611	LOWDATA	0.0265024	0	#NAME?	0	1	1	no
FBtr0079732	FBgn0032065	CG12438	2L:8752284-8753209	NOTEST	0.0588731	0	#NAME?	0	1	1	no
FBtr0079751	FBgn0032058	CG9289	2L:8681324-8684376	NOTEST	0.0220695	0	#NAME?	0	1	1	no
FBtr0079757	FBgn0052985	CG32985	2L:8962532-8964620	NOTEST	0.144989	0	#NAME?	0	1	1	no
FBtr0079758	FBgn0052984	CG32984	2L:8964981-8967035	NOTEST	0.0245416	0	#NAME?	0	1	1	no
FBtr0079806	FBgn0012036	Aldh	2L:9370308-9415156	NOTEST	0.250602	0	#NAME?	0	1	1	no
FBtr0079828	FBgn0032123	Oatp30B	2L:9521209-9540060	NOTEST	0.00206743	0	#NAME?	0	1	1	no
FBtr0079831	FBgn0032125	Cpr30B	2L:9542877-9543658	NOTEST	0.167349	0	#NAME?	0	1	1	no
FBtr0079864	FBgn0032140	CG13117	2L:9711511-9746495	LOWDATA	0.216341	0	#NAME?	0	1	1	no
FBtr0079866	FBgn0025117	und	2L:9763344-9765338	NOTEST	3.06909e-05	0	#NAME?	0	1	1	no
FBtr0079867	FBgn0032143	CG4017	2L:9765356-9770996	NOTEST	0.0902464	0	#NAME?	0	1	1	no
FBtr0079903	FBgn0032156	CG13124	2L:9903378-9908633	NOTEST	0.386001	0	#NAME?	0	1	1	no
FBtr0079907	FBgn0025881	snoRNA:Me18S-A1576	2L:9893804-9895003	OK	12.104	0	#NAME?	nan	0.16425	0.98832	no
FBtr0079932	FBgn0011584	Trp1	2L:10009385-10013170	NOTEST	0.000764832	0	#NAME?	0	1	1	no
FBtr0079935	FBgn0053301	CG33301	2L:10049481-10050956	NOTEST	0.0350421	0	#NAME?	0	1	1	no
FBtr0079976	FBgn0004419	me31B	2L:10239340-10242172	OK	0.707698	0	#NAME?	nan	0.1345	0.950597	no
FBtr0079977	FBgn0051717	CG31717	2L:10250736-10251714	NOTEST	6.36247e-05	0	#NAME?	0	1	1	no
FBtr0079997	FBgn0032224	Sps2	2L:10342593-10344223	NOTEST	0.387722	0	#NAME?	0	1	1	no
FBtr0079998	FBgn0032224	Sps2	2L:10342593-10344223	OK	2.14159	0	#NAME?	nan	0.0664	0.893035	no
FBtr0080012	FBgn0051716	Cnot4	2L:10396715-10405203	OK	2.0989	0	#NAME?	nan	0.0909	0.937496	no
FBtr0080014	FBgn0051716	Cnot4	2L:10396715-10405203	NOTEST	0.333362	0	#NAME?	0	1	1	no
FBtr0080067	FBgn0032211	CG13138	2L:10300221-10301955	LOWDATA	0.127508	0	#NAME?	0	1	1	no
FBtr0080068	FBgn0032210	CYLD	2L:10295855-10299827	NOTEST	0.116541	0	#NAME?	0	1	1	no
FBtr0080099	FBgn0051872	CG31872	2L:10639931-10643492	NOTEST	0.0134939	0	#NAME?	0	1	1	no
FBtr0080103	FBgn0032276	CG17098	2L:10651612-10654499	NOTEST	0.0167742	0	#NAME?	0	1	1	no
FBtr0080106	FBgn0032280	CG17105	2L:10681046-10681463	NOTEST	0.198619	0	#NAME?	0	1	1	no
FBtr0080116	FBgn0015320	UbcD2	2L:10765009-10767939	NOTEST	0.121018	0	#NAME?	0	1	1	no
FBtr0080164	FBgn0015756	RpL9	2L:11002757-11004189	NOTEST	0.000202244	0	#NAME?	0	1	1	no
FBtr0080175	FBgn0032315	CG14069	2L:10910229-10910535	NOTEST	0.400171	0	#NAME?	0	1	1	no
FBtr0080184	FBgn0069354	Porin2	2L:10845787-10847044	NOTEST	0.321663	0	#NAME?	0	1	1	no
FBtr0080224	FBgn0051867	CG31867	2L:11138800-11148875	NOTEST	0.0668341	0	#NAME?	0	1	1	no
FBtr0080236	FBgn0000287	salr	2L:11358872-11373637	NOTEST	0.0693227	0	#NAME?	0	1	1	no
FBtr0080237	FBgn0003313	sala	2L:11484706-11486949	LOWDATA	0.172049	0	#NAME?	0	1	1	no
FBtr0080265	FBgn0032376	Tsp33B	2L:11791024-11792365	NOTEST	0.140439	0	#NAME?	0	1	1	no
FBtr0080289	FBgn0051865	Ada1-1	2L:11996810-11999340	NOTEST	0.0478674	0	#NAME?	0	1	1	no
FBtr0080297	FBgn0032406	CG14947	2L:12076822-12077635	NOTEST	0.209049	0	#NAME?	0	1	1	no
FBtr0080310	FBgn0032397	Tom70	2L:12034189-12038543	OK	0.718073	0	#NAME?	nan	0.12645	0.937496	no
FBtr0080316	FBgn0261266	zuc	2L:11988269-11989861	NOTEST	0.138007	0	#NAME?	0	1	1	no
FBtr0080337	FBgn0032416	Gr33a	2L:12138007-12140392	NOTEST	0.0297037	0	#NAME?	0	1	1	no
FBtr0080390	FBgn0043841	vir-1	2L:12403269-12423439	NOTEST	0.129194	0	#NAME?	0	1	1	no
FBtr0080406	FBgn0032452	CG15484	2L:12706798-12708680	NOTEST	0.179605	0	#NAME?	0	1	1	no
FBtr0080413	FBgn0040508	ACXC	2L:12912529-12916774	NOTEST	0.16685	0	#NAME?	0	1	1	no
FBtr0080414	FBgn0040509	ACXB	2L:12916813-12921008	NOTEST	0.0380195	0	#NAME?	0	1	1	no
FBtr0080439	FBgn0032482	Pect	2L:13203761-13211814	OK	1.70604	0	#NAME?	nan	0.12765	0.938919	no
FBtr0080481	FBgn0032493	CG15479	2L:13233797-13234660	NOTEST	0.0644038	0	#NAME?	0	1	1	no
FBtr0080514	FBgn0023407	B4	2L:13500623-13549328	NOTEST	0.0384148	0	#NAME?	0	1	1	no
FBtr0080516	FBgn0028943	CG15638	2L:13500623-13549328	NOTEST	0.596598	0	#NAME?	0	1	1	no
FBtr0080520	FBgn0032523	CG16956	2L:13413782-13414575	NOTEST	0.0796005	0	#NAME?	0	1	1	no
FBtr0080528	FBgn0028527	CG18507	2L:13665524-13672967	NOTEST	0.0652636	0	#NAME?	0	1	1	no
FBtr0080548	FBgn0028509	CenG1A	2L:13835566-13898715	OK	1.27268	0	#NAME?	nan	0.13165	0.946701	no
FBtr0080561	FBgn0019890	Smg5	2L:13899352-13904659	OK	0.564802	0	#NAME?	nan	0.1647	0.98832	no
FBtr0080596	FBgn0028904	CG16879	2L:14104482-14107461	NOTEST	1.46511e-06	0	#NAME?	0	1	1	no
FBtr0080606	FBgn0028872	CG18095	2L:14027009-14031539	NOTEST	0.203303	0	#NAME?	0	1	1	no
FBtr0080704	FBgn0028878	CG15269	2L:15109404-15113092	NOTEST	0.02215	0	#NAME?	0	1	1	no
FBtr0080739	FBgn0003448	sna	2L:15476592-15478269	NOTEST	0.0288372	0	#NAME?	0	1	1	no
FBtr0080740	FBgn0001983	wor	2L:15423292-15425585	NOTEST	0.0419191	0	#NAME?	0	1	1	no
FBtr0080769	FBgn0001987	Gli	2L:15756000-15762755	NOTEST	1.0395e-05	0	#NAME?	0	1	1	no
FBtr0080773	FBgn0010382	CycE	2L:15727761-15748155	NOTEST	1.07141e-05	0	#NAME?	0	1	1	no
FBtr0080775	FBgn0010382	CycE	2L:15727761-15748155	NOTEST	8.76388e-06	0	#NAME?	0	1	1	no
FBtr0080781	FBgn0028946	Or35a	2L:15622127-15623558	NOTEST	0.0413887	0	#NAME?	0	1	1	no
FBtr0080810	FBgn0051823	CG31823	2L:15898919-15900487	NOTEST	0.0378843	0	#NAME?	0	1	1	no
FBtr0080853	FBgn0032582	CG13258	2L:16292126-16292970	NOTEST	0.102603	0	#NAME?	0	1	1	no
FBtr0080878	FBgn0005677	dac	2L:16466511-16485998	NOTEST	0.0053081	0	#NAME?	0	1	1	no
FBtr0080885	FBgn0261278	grp	2L:16680053-16700825	NOTEST	0.174211	0	#NAME?	0	1	1	no
FBtr0080887	FBgn0002652	squ	2L:16680053-16700825	NOTEST	0.374173	0	#NAME?	0	1	1	no
FBtr0080925	FBgn0051810	CG31810	2L:16849017-16852368	NOTEST	0.0454612	0	#NAME?	0	1	1	no
FBtr0080926	FBgn0032614	CG13284	2L:16842346-16848716	NOTEST	0.10995	0	#NAME?	0	1	1	no
FBtr0080928	FBgn0032613	CG13283	2L:16835135-16837258	NOTEST	0.0221385	0	#NAME?	0	1	1	no
FBtr0080944	FBgn0051807	CG31807	2L:16680053-16700825	OK	1.11568	0	#NAME?	nan	0.13455	0.950597	no
FBtr0080967	FBgn0051804	CG31804	2L:17363495-17364351	NOTEST	0.0650942	0	#NAME?	0	1	1	no
FBtr0080997	FBgn0003187	qua	2L:17486805-17497208	NOTEST	9.32412e-07	0	#NAME?	0	1	1	no
FBtr0081004	FBgn0032638	CG6639	2L:17452923-17458775	NOTEST	0.0614249	0	#NAME?	0	1	1	no
FBtr0081025	FBgn0051742	Prosbeta5R2	2L:17990417-17991951	LOWDATA	0.0483552	0	#NAME?	0	1	1	no
FBtr0081030	FBgn0000120	Arr1	2L:18078268-18081187	LOWDATA	9.0246e-05	0	#NAME?	0	1	1	no
FBtr0081033	FBgn0032664	CG5755	2L:18096567-18098066	NOTEST	0.0327979	0	#NAME?	0	1	1	no
FBtr0081107	FBgn0027070	CG17322	2L:18826769-18830653	NOTEST	0.00235826	0	#NAME?	0	1	1	no
FBtr0081140	FBgn0032740	CG15172	2L:19022416-19023646	NOTEST	7.1181e-05	0	#NAME?	0	1	1	no
FBtr0081149	FBgn0032749	Phlpp	2L:19059128-19063132	LOWDATA	5.66594e-07	0	#NAME?	0	1	1	no
FBtr0081166	FBgn0000422	Ddc	2L:19114400-19120300	NOTEST	0.195567	0	#NAME?	0	1	1	no
FBtr0081171	FBgn0032754	CG10700	2L:19077275-19079028	NOTEST	0.0548465	0	#NAME?	0	1	1	no
FBtr0081196	FBgn0032769	CG10750	2L:19300254-19301600	NOTEST	0.0874613	0	#NAME?	0	1	1	no
FBtr0081212	FBgn0041789	Pax	2L:19400780-19430270	NOTEST	0.105638	0	#NAME?	0	1	1	no
FBtr0081213	FBgn0041789	Pax	2L:19400780-19430270	OK	0.859917	0	#NAME?	nan	0.13555	0.951002	no
FBtr0081219	FBgn0032774	CG17549	2L:19387049-19390075	NOTEST	0.0898785	0	#NAME?	0	1	1	no
FBtr0081220	FBgn0032774	CG17549	2L:19387049-19390075	NOTEST	0.00655006	0	#NAME?	0	1	1	no
FBtr0081228	FBgn0010097	gammaTub37C	2L:19183862-19185726	LOWDATA	0.0321868	0	#NAME?	0	1	1	no
FBtr0081240	FBgn0032788	CG13084	2L:19484929-19486532	NOTEST	0.0316973	0	#NAME?	0	1	1	no
FBtr0081314	FBgn0032824	CG13962	2L:19796364-19958424	LOWDATA	0.0948814	0	#NAME?	0	1	1	no
FBtr0081370	FBgn0032857	CG10947	2L:20385292-20414800	NOTEST	0.0344273	0	#NAME?	0	1	1	no
FBtr0081378	FBgn0032853	CG10651	2L:20133804-20134923	NOTEST	0.105214	0	#NAME?	0	1	1	no
FBtr0081453	FBgn0067312	CheB38a	2L:20817814-20818532	NOTEST	0.325309	0	#NAME?	0	1	1	no
FBtr0081475	FBgn0032929	Mcm10	2L:21179940-21198745	NOTEST	0.016292	0	#NAME?	0	1	1	no
FBtr0081486	FBgn0051626	CG31626	2L:21232494-21236733	LOWDATA	8.37757e-06	0	#NAME?	0	1	1	no
FBtr0081492	FBgn0011829	Ret	2L:21179940-21198745	NOTEST	0.101096	0	#NAME?	0	1	1	no
FBtr0081495	FBgn0011829	Ret	2L:21179940-21198745	NOTEST	0.186458	0	#NAME?	0	1	1	no
FBtr0081514	FBgn0023091	dimm	2L:21331755-21342155	LOWDATA	1.7831e-06	0	#NAME?	0	1	1	no
FBtr0081522	FBgn0041245	Gr39b	2L:21367907-21369706	NOTEST	0.0937293	0	#NAME?	0	1	1	no
FBtr0081540	FBgn0015570	alpha-Est2	3R:3367531-3370952	LOWDATA	0.0484109	0	#NAME?	0	1	1	no
FBtr0081580	FBgn0045843	RacGAP84C	3R:3098338-3135351	NOTEST	0.316418	0	#NAME?	0	1	1	no
FBtr0081582	FBgn0051496	CG31496	3R:3170790-3172076	NOTEST	0.0513982	0	#NAME?	0	1	1	no
FBtr0081648	FBgn0260642	Antp	3R:2721974-2824950	NOTEST	0.000175306	0	#NAME?	0	1	1	no
FBtr0081652	FBgn0260642	Antp	3R:2721974-2824950	NOTEST	2.94668e-05	0	#NAME?	0	1	1	no
FBtr0081653	FBgn0260642	Antp	3R:2721974-2824950	NOTEST	0.00985394	0	#NAME?	0	1	1	no
FBtr0081656	FBgn0260642	Antp	3R:2721974-2824950	NOTEST	0.0595056	0	#NAME?	0	1	1	no
FBtr0081671	FBgn0004054	zen2	3R:2568856-2569858	NOTEST	0.0583681	0	#NAME?	0	1	1	no
FBtr0081675	FBgn0037449	CG15185	3R:2353229-2354396	NOTEST	0.0881872	0	#NAME?	0	1	1	no
FBtr0081688	FBgn0000552	Edg84A	3R:2510172-2510855	NOTEST	0.101449	0	#NAME?	0	1	1	no
FBtr0081710	FBgn0037432	CG10298	3R:2168723-2169521	NOTEST	0.313702	0	#NAME?	0	1	1	no
FBtr0081711	FBgn0037433	CG17919	3R:2169750-2171633	NOTEST	0.295698	0	#NAME?	0	1	1	no
FBtr0081787	FBgn0037543	CG10903	3R:3839512-3858731	NOTEST	0.146662	0	#NAME?	0	1	1	no
FBtr0081828	FBgn0010433	ato	3R:4103773-4104996	NOTEST	0.250036	0	#NAME?	0	1	1	no
FBtr0081870	FBgn0051454	CG31454	3R:4347379-4349242	NOTEST	0.110909	0	#NAME?	0	1	1	no
FBtr0081916	FBgn0037626	CG8236	3R:4595115-4596872	NOTEST	0.0625549	0	#NAME?	0	1	1	no
FBtr0081969	FBgn0028708	Mst85C	3R:4868229-4877953	OK	0.657805	0	#NAME?	nan	0.1	0.937496	no
FBtr0082050	FBgn0037686	RpL34b	3R:5225958-5226948	NOTEST	0.14813	0	#NAME?	0	1	1	no
FBtr0082060	FBgn0043791	CG8147	3R:5320522-5322445	NOTEST	0.0256214	0	#NAME?	0	1	1	no
FBtr0082069	FBgn0027950	MBD-like	3R:5385481-5387255	NOTEST	0.149925	0	#NAME?	0	1	1	no
FBtr0082093	FBgn0053105	p24-2	3R:5511481-5518516	NOTEST	0.0677935	0	#NAME?	0	1	1	no
FBtr0082095	FBgn0260463	Unc-115b	3R:5511481-5518516	NOTEST	3.55428e-05	0	#NAME?	0	1	1	no
FBtr0082097	FBgn0260463	Unc-115b	3R:5511481-5518516	NOTEST	0.0493681	0	#NAME?	0	1	1	no
FBtr0082117	FBgn0037705	mura	3R:5361346-5377528	NOTEST	0.0195039	0	#NAME?	0	1	1	no
FBtr0082152	FBgn0037765	CG9458	3R:5644635-5645599	NOTEST	0.0609848	0	#NAME?	0	1	1	no
FBtr0082202	FBgn0037782	Npc2d	3R:5881077-5881805	NOTEST	0.0928097	0	#NAME?	0	1	1	no
FBtr0082234	FBgn0037812	CG18545	3R:6166670-6167390	NOTEST	0.186026	0	#NAME?	0	1	1	no
FBtr0082235	FBgn0051406	CG31406	3R:6174482-6175732	NOTEST	0.0817445	0	#NAME?	0	1	1	no
FBtr0082236	FBgn0051406	CG31406	3R:6174482-6175732	NOTEST	0.114156	0	#NAME?	0	1	1	no
FBtr0082287	FBgn0037844	CG4570	3R:6682528-6683788	NOTEST	0.0804279	0	#NAME?	0	1	1	no
FBtr0082321	FBgn0051391	CG31391	3R:6529093-6530797	NOTEST	0.0566369	0	#NAME?	0	1	1	no
FBtr0082396	FBgn0037906	PGRP-LB	3R:7263268-7293094	NOTEST	0.0808204	0	#NAME?	0	1	1	no
FBtr0082399	FBgn0051374	sals	3R:7263268-7293094	NOTEST	0.180204	0	#NAME?	0	1	1	no
FBtr0082401	FBgn0051374	sals	3R:7263268-7293094	NOTEST	0.0617058	0	#NAME?	0	1	1	no
FBtr0082435	FBgn0037937	Fer3	3R:7519131-7520033	NOTEST	0.134302	0	#NAME?	0	1	1	no
FBtr0082471	FBgn0037950	HisCl1	3R:7612897-7622670	NOTEST	0.541759	0	#NAME?	0	1	1	no
FBtr0082474	FBgn0019624	CoVa	3R:7645080-7646021	OK	0.57544	0	#NAME?	nan	0.1063	0.937496	no
FBtr0082491	FBgn0260745	mfas	3R:7810583-7819037	NOTEST	0.00793922	0	#NAME?	0	1	1	no
FBtr0082496	FBgn0260745	mfas	3R:7810583-7819037	NOTEST	0.00886945	0	#NAME?	0	1	1	no
FBtr0082500	FBgn0260745	mfas	3R:7810583-7819037	NOTEST	0.00966852	0	#NAME?	0	1	1	no
FBtr0082507	FBgn0037972	CG10005	3R:7800877-7802919	NOTEST	0.0706628	0	#NAME?	0	1	1	no
FBtr0082580	FBgn0053098	CG33098	3R:8211970-8228627	NOTEST	0.152153	0	#NAME?	0	1	1	no
FBtr0082584	FBgn0038039	CG5196	3R:8234037-8237490	NOTEST	0.0783787	0	#NAME?	0	1	1	no
FBtr0082663	FBgn0038078	CG14391	3R:8517454-8520564	NOTEST	0.103172	0	#NAME?	0	1	1	no
FBtr0082691	FBgn0038095	Cyp304a1	3R:8775763-8793434	NOTEST	0.0280939	0	#NAME?	0	1	1	no
FBtr0082701	FBgn0020496	CtBP	3R:8837370-8851997	NOTEST	0.173602	0	#NAME?	0	1	1	no
FBtr0082731	FBgn0038097	CG14384	3R:8775763-8793434	LOWDATA	0.252685	0	#NAME?	0	1	1	no
FBtr0082740	FBgn0038136	CG8774	3R:9124489-9128056	NOTEST	9.42939e-05	0	#NAME?	0	1	1	no
FBtr0082741	FBgn0038136	CG8774	3R:9124489-9128056	NOTEST	0.0306694	0	#NAME?	0	1	1	no
FBtr0082768	FBgn0038143	CG9813	3R:9198351-9207531	OK	13.3948	0	#NAME?	nan	0.10635	0.937496	no
FBtr0082769	FBgn0038143	CG9813	3R:9198351-9207531	OK	1.87441	0	#NAME?	nan	0.06875	0.906323	no
FBtr0082771	FBgn0023495	Lip3	3R:9195369-9197626	NOTEST	0.0690595	0	#NAME?	0	1	1	no
FBtr0082785	FBgn0000046	Act87E	3R:9251706-9253811	NOTEST	2.37131e-06	0	#NAME?	0	1	1	no
FBtr0082795	FBgn0038163	CG10841	3R:9457663-9460583	NOTEST	0.00962759	0	#NAME?	0	1	1	no
FBtr0082848	FBgn0038168	omd	3R:9505161-9519629	NOTEST	0.0422119	0	#NAME?	0	1	1	no
FBtr0082853	FBgn0010258	Rbp4	3R:9480277-9482116	NOTEST	0.0971938	0	#NAME?	0	1	1	no
FBtr0082890	FBgn0038203	Or88a	3R:9935007-9936545	NOTEST	0.0423791	0	#NAME?	0	1	1	no
FBtr0082897	FBgn0038213	CG9624	3R:10053818-10054882	NOTEST	0.0493685	0	#NAME?	0	1	1	no
FBtr0082905	FBgn0051533	CG31533	3R:9980449-9983153	NOTEST	0.0169955	0	#NAME?	0	1	1	no
FBtr0082907	FBgn0038208	CG14355	3R:9974229-9977662	NOTEST	0.0137604	0	#NAME?	0	1	1	no
FBtr0082924	FBgn0038221	CG3259	3R:10128149-10134309	NOTEST	0.0518366	0	#NAME?	0	1	1	no
FBtr0082949	FBgn0003862	trx	3R:10087112-10112625	NOTEST	0.011847	0	#NAME?	0	1	1	no
FBtr0082950	FBgn0003862	trx	3R:10087112-10112625	NOTEST	0.0488455	0	#NAME?	0	1	1	no
FBtr0082992	FBgn0038261	CG14856	3R:10624707-10626885	NOTEST	0.118335	0	#NAME?	0	1	1	no
FBtr0083000	FBgn0038271	CG3731	3R:10712197-10718109	OK	2.39601	0	#NAME?	nan	0.07605	0.933534	no
FBtr0083006	FBgn0038277	RpS5b	3R:10726153-10727310	NOTEST	0.122056	0	#NAME?	0	1	1	no
FBtr0083018	FBgn0011217	eff	3R:10558135-10567041	OK	0.750803	0	#NAME?	nan	0.05385	0.835125	no
FBtr0083023	FBgn0038280	CG14861	3R:10840491-10841759	NOTEST	0.0798238	0	#NAME?	0	1	1	no
FBtr0083033	FBgn0038294	Mf	3R:10976096-11021932	NOTEST	0.000367934	0	#NAME?	0	1	1	no
FBtr0083034	FBgn0038294	Mf	3R:10976096-11021932	NOTEST	0.00359336	0	#NAME?	0	1	1	no
FBtr0083058	FBgn0001219	Hsc70-4	3R:11068408-11072336	NOTEST	0.0705102	0	#NAME?	0	1	1	no
FBtr0083064	FBgn0016691	Oscp	3R:11091312-11094260	OK	2.92436	0	#NAME?	nan	0.15865	0.986139	no
FBtr0083092	FBgn0038327	Trax	3R:11187413-11193387	NOTEST	0.322877	0	#NAME?	0	1	1	no
FBtr0083113	FBgn0026737	CG6171	3R:11187413-11193387	OK	3.9893	0	#NAME?	nan	0.10735	0.937496	no
FBtr0083127	FBgn0000283	Cp190	3R:11094383-11100963	OK	0.682945	0	#NAME?	nan	0.10825	0.937496	no
FBtr0083173	FBgn0038361	CG9589	3R:11614242-11618301	NOTEST	0.0551315	0	#NAME?	0	1	1	no
FBtr0083185	FBgn0038377	CG9632	3R:11683800-11695774	NOTEST	0.118069	0	#NAME?	0	1	1	no
FBtr0083208	FBgn0013334	Sap47	3R:11760821-11787846	NOTEST	0.31602	0	#NAME?	0	1	1	no
FBtr0083220	FBgn0003117	pnr	3R:11851920-11867526	NOTEST	1.05122e-06	0	#NAME?	0	1	1	no
FBtr0083221	FBgn0003117	pnr	3R:11851920-11867526	NOTEST	4.13583e-06	0	#NAME?	0	1	1	no
FBtr0083249	FBgn0038380	CG14877	3R:11714915-11715837	NOTEST	0.453807	0	#NAME?	0	1	1	no
FBtr0083404	FBgn0051267	CG31267	3R:12959918-12961005	NOTEST	0.0592011	0	#NAME?	0	1	1	no
FBtr0083463	FBgn0038525	CG14329	3R:13435080-13436255	NOTEST	0.0472292	0	#NAME?	0	1	1	no
FBtr0083498	FBgn0038529	CG14323	3R:13446920-13447834	NOTEST	0.059784	0	#NAME?	0	1	1	no
FBtr0083547	FBgn0038568	CG14315	3R:13984422-13985193	NOTEST	0.0748356	0	#NAME?	0	1	1	no
FBtr0083550	FBgn0010389	htl	3R:13870935-13878706	NOTEST	5.19171e-06	0	#NAME?	0	1	1	no
FBtr0083571	FBgn0038592	CG18599	3R:14093509-14096895	NOTEST	0.258238	0	#NAME?	0	1	1	no
FBtr0083589	FBgn0038603	PKD	3R:14129000-14140129	NOTEST	0.000134385	0	#NAME?	0	1	1	no
FBtr0083592	FBgn0038603	PKD	3R:14129000-14140129	NOTEST	0.514154	0	#NAME?	0	1	1	no
FBtr0083605	FBgn0038590	CG12320	3R:14076835-14078450	NOTEST	0.206742	0	#NAME?	0	1	1	no
FBtr0083642	FBgn0004652	fru	3R:14239994-14371308	OK	5.78525	0	#NAME?	nan	0.0473	0.809336	no
FBtr0083673	FBgn0038647	CG14302	3R:14558422-14558756	NOTEST	1.87507	0	#NAME?	0	1	1	no
FBtr0083685	FBgn0038646	CG7715	3R:14531173-14558068	NOTEST	0.273354	0	#NAME?	0	1	1	no
FBtr0083701	FBgn0261113	Xrp1	3R:14740689-14752711	LOWDATA	2.72149	0	#NAME?	0	1	1	no
FBtr0083732	FBgn0002962	nos	3R:14979818-14988022	NOTEST	0.000273702	0	#NAME?	0	1	1	no
FBtr0083756	FBgn0038701	CG18493	3R:15194716-15228875	NOTEST	0.187114	0	#NAME?	0	1	1	no
FBtr0083759	FBgn0038704	CG5316	3R:15229176-15232016	NOTEST	0.214878	0	#NAME?	0	1	1	no
FBtr0083774	FBgn0051404	CG31404	3R:15194716-15228875	NOTEST	0.109271	0	#NAME?	0	1	1	no
FBtr0083798	FBgn0038730	CG6300	3R:15556680-15600953	NOTEST	0.0846026	0	#NAME?	0	1	1	no
FBtr0083865	FBgn0045471	Gr92a	3R:15946781-15947999	NOTEST	0.0443698	0	#NAME?	0	1	1	no
FBtr0083875	FBgn0051206	CG31206	3R:15932657-15933685	NOTEST	0.0669844	0	#NAME?	0	1	1	no
FBtr0083876	FBgn0003249	Rh3	3R:15906781-15908172	NOTEST	0.0357796	0	#NAME?	0	1	1	no
FBtr0083891	FBgn0038797	Dic2	3R:16325713-16327648	NOTEST	0.0325219	0	#NAME?	0	1	1	no
FBtr0083931	FBgn0038821	CG17267	3R:16561344-16564744	NOTEST	0.352911	0	#NAME?	0	1	1	no
FBtr0083971	FBgn0028396	TotA	3R:16696757-16697422	NOTEST	0.339152	0	#NAME?	0	1	1	no
FBtr0083973	FBgn0038838	TotB	3R:16699659-16700244	NOTEST	0.131602	0	#NAME?	0	1	1	no
FBtr0083985	FBgn0044810	TotX	3R:16727677-16733985	NOTEST	0.426136	0	#NAME?	0	1	1	no
FBtr0084039	FBgn0025865	Cortactin	3R:16887401-16890193	OK	1.51728	0	#NAME?	nan	0.11395	0.937496	no
FBtr0084076	FBgn0002781	mod(mdg4)	3R:17177330-17203121	OK	0.533479	0	#NAME?	nan	0.043	0.790731	no
FBtr0084087	FBgn0004862	bap	3R:17214601-17216171	NOTEST	0.136456	0	#NAME?	0	1	1	no
FBtr0084262	FBgn0260942	bond	3R:18375753-18382216	NOTEST	1.08892e-05	0	#NAME?	0	1	1	no
FBtr0084333	FBgn0039007	Ccap	3R:18526303-18532912	NOTEST	9.02647e-07	0	#NAME?	0	1	1	no
FBtr0084350	FBgn0039050	CG17110	3R:18896237-18938452	NOTEST	0.469327	0	#NAME?	0	1	1	no
FBtr0084386	FBgn0004882	orb	3R:19086331-19106578	NOTEST	0.164933	0	#NAME?	0	1	1	no
FBtr0084388	FBgn0039065	CG4449	3R:19075164-19077199	NOTEST	0.390647	0	#NAME?	0	1	1	no
FBtr0084426	FBgn0039081	Irk2	3R:19339338-19345167	NOTEST	0.0334334	0	#NAME?	0	1	1	no
FBtr0084433	FBgn0039089	beat-IV	3R:19383133-19405799	NOTEST	0.0467351	0	#NAME?	0	1	1	no
FBtr0084454	FBgn0039111	Plip	3R:19578597-19586322	NOTEST	0.275145	0	#NAME?	0	1	1	no
FBtr0084487	FBgn0004187	snRNA:U1:95Cc	3R:19646313-19676543	NOTEST	2.98319	0	#NAME?	0	1	1	no
FBtr0084502	FBgn0039136	CG5902	3R:19812363-19814460	NOTEST	0.000183098	0	#NAME?	0	1	1	no
FBtr0084508	FBgn0020647	KrT95D	3R:19821380-19857549	NOTEST	0.00116505	0	#NAME?	0	1	1	no
FBtr0084574	FBgn0039163	CG5515	3R:20012080-20014618	OK	0.581646	0	#NAME?	nan	0.17765	0.994951	no
FBtr0084585	FBgn0039151	CG13607	3R:19939007-19955977	LOWDATA	0.0220475	0	#NAME?	0	1	1	no
FBtr0084591	FBgn0005649	Rox8	3R:19868777-19874890	NOTEST	0.411143	0	#NAME?	0	1	1	no
FBtr0084595	FBgn0039140	Miro	3R:19860083-19868376	OK	4.71765	0	#NAME?	nan	0.03345	0.73164	no
FBtr0084613	FBgn0053341	CG33341	3R:20194079-20195141	NOTEST	0.114418	0	#NAME?	0	1	1	no
FBtr0084614	FBgn0039194	CG13614	3R:20195289-20196453	NOTEST	0.0503629	0	#NAME?	0	1	1	no
FBtr0084634	FBgn0039180	CG5715	3R:20115893-20120121	NOTEST	0.109694	0	#NAME?	0	1	1	no
FBtr0084641	FBgn0039201	CG13617	3R:20340999-20343850	NOTEST	6.33826e-05	0	#NAME?	0	1	1	no
FBtr0084687	FBgn0039217	CG13627	3R:20538501-20543152	NOTEST	0.0576919	0	#NAME?	0	1	1	no
FBtr0084710	FBgn0039241	CG11089	3R:20702766-20720327	NOTEST	0.000165365	0	#NAME?	0	1	1	no
FBtr0084718	FBgn0039251	Trf4-2	3R:20750937-20752576	NOTEST	1.30826e-05	0	#NAME?	0	1	1	no
FBtr0084732	FBgn0039235	CG10899	3R:20682104-20683281	NOTEST	0.0525274	0	#NAME?	0	1	1	no
FBtr0084742	FBgn0039224	CG13634	3R:20613775-20625390	NOTEST	0.104054	0	#NAME?	0	1	1	no
FBtr0084751	FBgn0039255	CG13646	3R:20773353-20775261	NOTEST	0.0615584	0	#NAME?	0	1	1	no
FBtr0084768	FBgn0039272	CG11836	3R:20896847-20898434	OK	0.865881	0	#NAME?	nan	0.1166	0.937496	no
FBtr0084770	FBgn0004897	fd96Ca	3R:20908405-20910600	LOWDATA	0.0567088	0	#NAME?	0	1	1	no
FBtr0084776	FBgn0046214	vig2	3R:20949094-20951341	NOTEST	0.280976	0	#NAME?	0	1	1	no
FBtr0084868	FBgn0039300	RpS27	3R:21071676-21073236	NOTEST	0.000655867	0	#NAME?	0	1	1	no
FBtr0084879	FBgn0039342	CG5107	3R:21330934-21331653	OK	3.54224	0	#NAME?	nan	0.0003	0.0745232	no
FBtr0084889	FBgn0039350	jigr1	3R:21463564-21476119	NOTEST	0.267778	0	#NAME?	0	1	1	no
FBtr0084892	FBgn0039348	Npl4	3R:21436734-21450384	NOTEST	0.480776	0	#NAME?	0	1	1	no
FBtr0084918	FBgn0051380	CG31380	3R:21613718-21615177	NOTEST	0.0375496	0	#NAME?	0	1	1	no
FBtr0084919	FBgn0039371	CG4960	3R:21612255-21613020	NOTEST	0.0756346	0	#NAME?	0	1	1	no
FBtr0084931	FBgn0039360	CLS	3R:21510957-21513092	NOTEST	0.264641	0	#NAME?	0	1	1	no
FBtr0084934	FBgn0039355	CG4730	3R:21491530-21504404	NOTEST	5.3531e-05	0	#NAME?	0	1	1	no
FBtr0084955	FBgn0002735	E(spl)mgamma-HLH	3R:21825572-21826483	NOTEST	0.0600373	0	#NAME?	0	1	1	no
FBtr0085039	FBgn0039450	CG5484	3R:22543592-22545528	NOTEST	1.7316e-05	0	#NAME?	0	1	1	no
FBtr0085103	FBgn0039482	CG14258	3R:22918864-22919946	NOTEST	0.0608975	0	#NAME?	0	1	1	no
FBtr0085109	FBgn0039490	CG5882	3R:22944367-22947312	NOTEST	0.0177256	0	#NAME?	0	1	1	no
FBtr0085122	FBgn0042111	CG18766	3R:23068056-23070971	NOTEST	0.318664	0	#NAME?	0	1	1	no
FBtr0085124	FBgn0051064	CG31064	3R:23055226-23064807	OK	5.17461	0	#NAME?	nan	0.0598	0.851143	no
FBtr0085136	FBgn0039480	Cpr97Ea	3R:22908851-22913500	NOTEST	0.0648453	0	#NAME?	0	1	1	no
FBtr0085140	FBgn0003495	spz	3R:22890711-22895792	OK	0.695983	0	#NAME?	nan	0.16335	0.98832	no
FBtr0085177	FBgn0039503	CG14262	3R:23090095-23091152	NOTEST	0.106133	0	#NAME?	0	1	1	no
FBtr0085182	FBgn0039518	CG13978	3R:23289910-23292802	NOTEST	0.161068	0	#NAME?	0	1	1	no
FBtr0085183	FBgn0039519	Cyp6a18	3R:23304396-23308626	LOWDATA	0.027836	0	#NAME?	0	1	1	no
FBtr0085185	FBgn0039523	CG12885	3R:23346587-23359656	NOTEST	0.00760214	0	#NAME?	0	1	1	no
FBtr0085195	FBgn0002772	Mlc1	3R:23483284-23485899	NOTEST	0.125031	0	#NAME?	0	1	1	no
FBtr0085196	FBgn0002772	Mlc1	3R:23483284-23485899	NOTEST	0.00016093	0	#NAME?	0	1	1	no
FBtr0085207	FBgn0027492	wdb	3R:23387396-23407963	NOTEST	0.0312341	0	#NAME?	0	1	1	no
FBtr0085244	FBgn0051055	CG31055	3R:23511353-23518512	NOTEST	0.00835919	0	#NAME?	0	1	1	no
FBtr0085265	FBgn0039563	CG4951	3R:23774432-23779834	NOTEST	0.0919028	0	#NAME?	0	1	1	no
FBtr0085298	FBgn0001215	Hrb98DE	3R:24425555-24431499	NOTEST	0.00727432	0	#NAME?	0	1	1	no
FBtr0085325	FBgn0039600	CG1646	3R:24637823-24645390	OK	0.974006	0	#NAME?	nan	0.16635	0.98832	no
FBtr0085353	FBgn0024273	WASp	3R:24645942-24657746	NOTEST	0.311979	0	#NAME?	0	1	1	no
FBtr0085363	FBgn0039630	CG11843	3R:24880243-24881559	NOTEST	0.201213	0	#NAME?	0	1	1	no
FBtr0085368	FBgn0039635	CG11876	3R:24938792-24941919	OK	0.87298	0	#NAME?	nan	0.213	0.994951	no
FBtr0085400	FBgn0263236	SP1029	3R:25070682-25076173	NOTEST	0.0888332	0	#NAME?	0	1	1	no
FBtr0085449	FBgn0039677	CG18110	3R:25494870-25497200	LOWDATA	0.0817946	0	#NAME?	0	1	1	no
FBtr0085450	FBgn0039678	Obp99a	3R:25497378-25498056	NOTEST	0.000131506	0	#NAME?	0	1	1	no
FBtr0085471	FBgn0039671	CG11470	3R:25414714-25415484	LOWDATA	0.0809654	0	#NAME?	0	1	1	no
FBtr0085481	FBgn0262112	sro	3R:25620318-25625076	NOTEST	0.0446963	0	#NAME?	0	1	1	no
FBtr0085494	FBgn0051038	CG31038	3R:25702780-25728953	NOTEST	0.0459738	0	#NAME?	0	1	1	no
FBtr0085511	FBgn0003358	Jon99Ci	3R:25750947-25751911	NOTEST	0.0603784	0	#NAME?	0	1	1	no
FBtr0085528	FBgn0039705	Atg16	3R:25653002-25660823	NOTEST	0.18531	0	#NAME?	0	1	1	no
FBtr0085561	FBgn0039743	CG7946	3R:25878235-25882325	NOTEST	0.288972	0	#NAME?	0	1	1	no
FBtr0085594	FBgn0002626	RpL32	3R:25870950-25871883	NOTEST	0.000116097	0	#NAME?	0	1	1	no
FBtr0085595	FBgn0001280	janA	3R:25863705-25865255	OK	3.65908	0	#NAME?	nan	0.11205	0.937496	no
FBtr0085618	FBgn0039761	CG18404	3R:26078903-26079819	NOTEST	0.105215	0	#NAME?	0	1	1	no
FBtr0085633	FBgn0015222	Fer1HCH	3R:26211294-26216306	OK	0.693188	0	#NAME?	nan	0.03615	0.741715	no
FBtr0085646	FBgn0039774	CDase	3R:26285242-26291458	NOTEST	0.197874	0	#NAME?	0	1	1	no
FBtr0085735	FBgn0024288	Sox100B	3R:26890974-26909129	NOTEST	0.023026	0	#NAME?	0	1	1	no
FBtr0085738	FBgn0261395	Prosalpha3T	3R:26947854-26949239	NOTEST	0.0359612	0	#NAME?	0	1	1	no
FBtr0085739	FBgn0039818	CG11318	3R:26932083-26934913	NOTEST	0.0331947	0	#NAME?	0	1	1	no
FBtr0085747	FBgn0051007	CG31007	3R:26793957-26842597	NOTEST	0.153177	0	#NAME?	0	1	1	no
FBtr0085748	FBgn0051008	CG31008	3R:26793957-26842597	NOTEST	0.260781	0	#NAME?	0	1	1	no
FBtr0085754	FBgn0004389	bnk	3R:27004110-27021484	NOTEST	0.0515228	0	#NAME?	0	1	1	no
FBtr0085755	FBgn0039827	CG1544	3R:27022637-27029444	NOTEST	0.0155756	0	#NAME?	0	1	1	no
FBtr0085784	FBgn0046332	gskt	3R:27198148-27199920	NOTEST	0.108365	0	#NAME?	0	1	1	no
FBtr0085850	FBgn0024891	ferrochelatase	3R:27636181-27638018	NOTEST	0.000140775	0	#NAME?	0	1	1	no
FBtr0085859	FBgn0003065	CG2150	3R:27589025-27590494	NOTEST	0.0879136	0	#NAME?	0	1	1	no
FBtr0085874	FBgn0002780	mod	3R:27877781-27880696	NOTEST	0.263977	0	#NAME?	0	1	1	no
FBtr0085880	FBgn0011224	heph	3R:27672708-27819000	OK	1.6375	0	#NAME?	nan	0.0763	0.934339	no
FBtr0085888	FBgn0011224	heph	3R:27672708-27819000	OK	4.11428	0	#NAME?	nan	0.12585	0.937496	no
FBtr0085941	FBgn0025674	CycK	2L:22128263-22130142	NOTEST	0.216371	0	#NAME?	0	1	1	no
FBtr0086025	FBgn0033054	CG14591	2R:1924061-1928152	OK	2.14538	0	#NAME?	nan	0.1411	0.955619	no
FBtr0086040	FBgn0259978	vlc	2R:1589616-1592944	OK	0.548057	0	#NAME?	nan	0.19285	0.994951	no
FBtr0086041	FBgn0259978	vlc	2R:1589616-1592944	NOTEST	0.00145248	0	#NAME?	0	1	1	no
FBtr0086045	FBgn0033042	Tsp42A	2R:1682917-1684215	NOTEST	0.115972	0	#NAME?	0	1	1	no
FBtr0086051	FBgn0033043	Or42b	2R:1684699-1686017	NOTEST	0.0426341	0	#NAME?	0	1	1	no
FBtr0086052	FBgn0033041	Or42a	2R:1678945-1680472	NOTEST	0.0789344	0	#NAME?	0	1	1	no
FBtr0086087	FBgn0033019	CG10395	2R:1237981-1239627	OK	1.19785	0	#NAME?	nan	0.1978	0.994951	no
FBtr0086116	FBgn0033086	CG9410	2R:2556528-2557581	OK	1.43044	0	#NAME?	nan	0.109	0.937496	no
FBtr0086118	FBgn0033088	CG3271	2R:2561108-2580667	OK	0.665057	0	#NAME?	nan	0.1815	0.994951	no
FBtr0086130	FBgn0027066	Eb1	2R:2636731-2644714	NOTEST	0.333184	0	#NAME?	0	1	1	no
FBtr0086162	FBgn0033113	Spn42Dc	2R:2768499-2772378	NOTEST	0.102818	0	#NAME?	0	1	1	no
FBtr0086164	FBgn0033115	Spn42De	2R:2773056-2775767	NOTEST	0.0382515	0	#NAME?	0	1	1	no
FBtr0086203	FBgn0265137	Spn42Da	2R:2760500-2768275	NOTEST	0.0494773	0	#NAME?	0	1	1	no
FBtr0086204	FBgn0265137	Spn42Da	2R:2760500-2768275	NOTEST	0.00183464	0	#NAME?	0	1	1	no
FBtr0086226	FBgn0034527	CG9945	2R:16506007-16510808	OK	1.02592	0	#NAME?	nan	0.152	0.973706	no
FBtr0086231	FBgn0034535	CG11110	2R:16529254-16531310	NOTEST	0.628564	0	#NAME?	0	1	1	no
FBtr0086241	FBgn0041240	Gr57a	2R:16573109-16574415	NOTEST	0.0405593	0	#NAME?	0	1	1	no
FBtr0086256	FBgn0050147	Hil	2R:16494385-16505719	NOTEST	0.136995	0	#NAME?	0	1	1	no
FBtr0086263	FBgn0034517	Cpr57A	2R:16435871-16437597	LOWDATA	0.297919	0	#NAME?	0	1	1	no
FBtr0086265	FBgn0050145	Obp57e	2R:16435320-16435796	NOTEST	0.204334	0	#NAME?	0	1	1	no
FBtr0086266	FBgn0050148	CG30148	2R:16434534-16435186	NOTEST	0.18934	0	#NAME?	0	1	1	no
FBtr0086274	FBgn0010411	RpS18	2R:16151476-16152353	NOTEST	0.000665431	0	#NAME?	0	1	1	no
FBtr0086283	FBgn0034504	CG8929	2R:16214771-16218226	NOTEST	0.101265	0	#NAME?	0	1	1	no
FBtr0086286	FBgn0034505	CG16739	2R:16229532-16230279	NOTEST	0.52913	0	#NAME?	0	1	1	no
FBtr0086295	FBgn0034510	CG13426	2R:16400198-16400674	NOTEST	0.194981	0	#NAME?	0	1	1	no
FBtr0086341	FBgn0034477	CG13872	2R:15766332-15768425	NOTEST	0.0234193	0	#NAME?	0	1	1	no
FBtr0086344	FBgn0034473	Or56a	2R:15656965-15658738	NOTEST	0.040214	0	#NAME?	0	1	1	no
FBtr0086469	FBgn0034460	CG18367	2R:15524164-15524905	NOTEST	0.234617	0	#NAME?	0	1	1	no
FBtr0086497	FBgn0034458	Ir56d	2R:15399177-15401076	NOTEST	0.0751875	0	#NAME?	0	1	1	no
FBtr0086521	FBgn0034437	CG10051	2R:15251145-15261207	NOTEST	0.0165715	0	#NAME?	0	1	1	no
FBtr0086524	FBgn0034441	CG10081	2R:15273427-15276823	NOTEST	0.00835405	0	#NAME?	0	1	1	no
FBtr0086565	FBgn0053454	CG33454	2R:15138531-15139171	NOTEST	0.133252	0	#NAME?	0	1	1	no
FBtr0086593	FBgn0034417	CG15117	2R:15009735-15016805	NOTEST	0.121776	0	#NAME?	0	1	1	no
FBtr0086594	FBgn0034417	CG15117	2R:15009735-15016805	NOTEST	0.212202	0	#NAME?	0	1	1	no
FBtr0086630	FBgn0034396	CG15097	2R:14706971-14717204	NOTEST	0.0570536	0	#NAME?	0	1	1	no
FBtr0086681	FBgn0027835	Dp1	2R:14299531-14308629	NOTEST	0.30387	0	#NAME?	0	1	1	no
FBtr0086707	FBgn0034363	CG5327	2R:14502564-14506833	NOTEST	0.0439792	0	#NAME?	0	1	1	no
FBtr0086713	FBgn0034364	CG5493	2R:14502564-14506833	NOTEST	0.000212687	0	#NAME?	0	1	1	no
FBtr0086736	FBgn0265297	pAbp	2R:14027582-14034696	NOTEST	0.129568	0	#NAME?	0	1	1	no
FBtr0086785	FBgn0034301	CG5756	2R:13988565-13995894	NOTEST	0.0345148	0	#NAME?	0	1	1	no
FBtr0086825	FBgn0003701	thr	2R:13748264-13753468	LOWDATA	4.03862e-06	0	#NAME?	0	1	1	no
FBtr0086847	FBgn0063383	snoRNA:U29:54Ec	2R:13586601-13606851	NOTEST	33.5348	0	#NAME?	0	1	1	no
FBtr0086850	FBgn0063388	snoRNA:U27:54Ea	2R:13586601-13606851	OK	103.551	0	#NAME?	nan	0.00125	0.199871	no
FBtr0086854	FBgn0063379	snoRNA:U31:54Ec	2R:13586601-13606851	OK	241.224	0	#NAME?	nan	0.00065	0.125585	no
FBtr0086855	FBgn0063378	snoRNA:U31:54Ed	2R:13586601-13606851	OK	120.617	0	#NAME?	nan	5e-05	0.0173887	yes
FBtr0086862	FBgn0034267	CG4984	2R:13614418-13620492	NOTEST	0.0699454	0	#NAME?	0	1	1	no
FBtr0086903	FBgn0034247	CG6484	2R:13469511-13471517	NOTEST	0.0612921	0	#NAME?	0	1	1	no
FBtr0086912	FBgn0022029	l(2)k01209	2R:13307911-13315016	NOTEST	0.380801	0	#NAME?	0	1	1	no
FBtr0087045	FBgn0034165	CG6435	2R:12761276-12783157	NOTEST	0.0719231	0	#NAME?	0	1	1	no
FBtr0087067	FBgn0034173	CG9010	2R:12846447-12847700	NOTEST	0.0404821	0	#NAME?	0	1	1	no
FBtr0087070	FBgn0262513	Vha16-4	2R:12835162-12835729	NOTEST	0.467112	0	#NAME?	0	1	1	no
FBtr0087085	FBgn0053458	CG33458	2R:12374178-12375306	NOTEST	0.184011	0	#NAME?	0	1	1	no
FBtr0087092	FBgn0259795	loopin-1	2R:12422447-12424591	NOTEST	0.0230352	0	#NAME?	0	1	1	no
FBtr0087113	FBgn0050463	CG30463	2R:12560965-12618889	NOTEST	0.00028397	0	#NAME?	0	1	1	no
FBtr0087138	FBgn0034106	CG9068	2R:12170939-12174955	NOTEST	0.0122108	0	#NAME?	0	1	1	no
FBtr0087196	FBgn0034091	mrj	2R:12090833-12110692	OK	4.26027	0	#NAME?	nan	0.03895	0.760455	no
FBtr0087222	FBgn0034076	Jhedup	2R:12004613-12006654	NOTEST	0.027335	0	#NAME?	0	1	1	no
FBtr0087224	FBgn0050095	CG30095	2R:12010988-12012082	NOTEST	0.0961694	0	#NAME?	0	1	1	no
FBtr0087296	FBgn0015247	Iap2	2R:11819674-11827578	NOTEST	0.39138	0	#NAME?	0	1	1	no
FBtr0087308	FBgn0022160	Gpo-1	2R:11745256-11750260	OK	0.749619	0	#NAME?	nan	0.1598	0.98832	no
FBtr0087329	FBgn0050468	Ir52c	2R:11391705-11393505	NOTEST	0.0266162	0	#NAME?	0	1	1	no
FBtr0087444	FBgn0033968	CG10200	2R:10695923-10697436	NOTEST	0.240112	0	#NAME?	0	1	1	no
FBtr0087445	FBgn0033968	CG10200	2R:10695923-10697436	NOTEST	3.30519e-05	0	#NAME?	0	1	1	no
FBtr0087463	FBgn0016684	NaPi-T	2R:10730224-10733379	NOTEST	1.46225e-06	0	#NAME?	0	1	1	no
FBtr0087474	FBgn0028689	Rpn6	2R:10637670-10640774	OK	1.71894	0	#NAME?	nan	0.1387	0.95218	no
FBtr0087480	FBgn0033954	CG12860	2R:10553145-10554322	NOTEST	0.0872818	0	#NAME?	0	1	1	no
FBtr0087481	FBgn0033953	CG12861	2R:10551750-10552861	NOTEST	0.0936261	0	#NAME?	0	1	1	no
FBtr0087520	FBgn0033901	O-fut1	2R:10048934-10050559	LOWDATA	8.50459e-05	0	#NAME?	0	1	1	no
FBtr0087534	FBgn0033913	CG8468	2R:10107402-10122954	NOTEST	0.0784232	0	#NAME?	0	1	1	no
FBtr0087564	FBgn0261270	SelD	2R:10156276-10158163	NOTEST	5.06918e-06	0	#NAME?	0	1	1	no
FBtr0087572	FBgn0033915	CG8485	2R:10123291-10127208	NOTEST	0.237178	0	#NAME?	0	1	1	no
FBtr0087596	FBgn0002643	mam	2R:9878707-9947861	NOTEST	0.0985861	0	#NAME?	0	1	1	no
FBtr0087599	FBgn0033893	CG18371	2R:9878707-9947861	NOTEST	0.155137	0	#NAME?	0	1	1	no
FBtr0087613	FBgn0262739	AGO1	2R:9830891-9845594	NOTEST	0.110873	0	#NAME?	0	1	1	no
FBtr0087622	FBgn0033883	CG16935	2R:9746456-9751661	NOTEST	0.000733336	0	#NAME?	0	1	1	no
FBtr0087628	FBgn0033866	CG6280	2R:9641468-9646476	NOTEST	0.0121341	0	#NAME?	0	1	1	no
FBtr0087629	FBgn0033867	Cpr50Ca	2R:9657419-9675307	NOTEST	0.0263684	0	#NAME?	0	1	1	no
FBtr0087646	FBgn0033873	CG6337	2R:9721364-9722601	NOTEST	0.0930115	0	#NAME?	0	1	1	no
FBtr0087648	FBgn0000662	fl(2)d	2R:9707128-9712058	NOTEST	0.43638	0	#NAME?	0	1	1	no
FBtr0087717	FBgn0033834	CG4744	2R:9281209-9286873	NOTEST	0.0189843	0	#NAME?	0	1	1	no
FBtr0087753	FBgn0033827	CG17047	2R:9187103-9189052	NOTEST	0.0767952	0	#NAME?	0	1	1	no
FBtr0087766	FBgn0033807	AQP	2R:9099909-9102001	NOTEST	0.0234698	0	#NAME?	0	1	1	no
FBtr0087770	FBgn0053182	Kdm4B	2R:9063598-9085842	NOTEST	0.0360313	0	#NAME?	0	1	1	no
FBtr0087783	FBgn0000181	bic	2R:8757753-8759299	NOTEST	0.0915667	0	#NAME?	0	1	1	no
FBtr0087825	FBgn0003527	stil	2R:8457871-8459388	NOTEST	0.0439114	0	#NAME?	0	1	1	no
FBtr0087860	FBgn0086904	Nacalpha	2R:8645050-8648504	OK	1.46933	0	#NAME?	nan	0.1456	0.962205	no
FBtr0087863	FBgn0026619	Taz	2R:8640530-8643919	NOTEST	0.151891	0	#NAME?	0	1	1	no
FBtr0087930	FBgn0033739	Dyb	2R:8324849-8340421	OK	1.07401	0	#NAME?	nan	0.15375	0.977521	no
FBtr0087973	FBgn0033708	CG8850	2R:8186251-8189745	NOTEST	2.24536e-05	0	#NAME?	0	1	1	no
FBtr0087998	FBgn0033705	CG13168	2R:8141496-8143206	NOTEST	0.00021306	0	#NAME?	0	1	1	no
FBtr0087999	FBgn0033705	CG13168	2R:8141496-8143206	NOTEST	0.00269922	0	#NAME?	0	1	1	no
FBtr0088002	FBgn0000253	Cam	2R:8146902-8166314	LOWDATA	76.1575	0	#NAME?	0	1	1	no
FBtr0088004	FBgn0020377	Sr-CII	2R:8096397-8099660	LOWDATA	0.0461928	0	#NAME?	0	1	1	no
FBtr0088020	FBgn0026176	skpB	2R:8026199-8027734	NOTEST	0.063067	0	#NAME?	0	1	1	no
FBtr0088023	FBgn0050039	CG30039	2R:7938481-7939260	NOTEST	0.405598	0	#NAME?	0	1	1	no
FBtr0088037	FBgn0015543	snoRNA:Me28S-A1322	2R:7778900-7783267	OK	78.2402	0	#NAME?	nan	0.0063	0.456455	no
FBtr0088052	FBgn0033669	PI31	2R:7827061-7857620	OK	0.882697	0	#NAME?	nan	0.20355	0.994951	no
FBtr0088053	FBgn0033669	PI31	2R:7827061-7857620	OK	0.637338	0	#NAME?	nan	0.1989	0.994951	no
FBtr0088054	FBgn0033667	CG13183	2R:7791827-7800284	NOTEST	0.0211683	0	#NAME?	0	1	1	no
FBtr0088080	FBgn0033648	Ir48b	2R:7588151-7589954	NOTEST	0.132831	0	#NAME?	0	1	1	no
FBtr0088114	FBgn0033602	Cpr47Ee	2R:7152630-7154361	NOTEST	0.0359308	0	#NAME?	0	1	1	no
FBtr0088125	FBgn0015001	iotaTry	2R:7244224-7245042	NOTEST	0.0691163	0	#NAME?	0	1	1	no
FBtr0088127	FBgn0041241	Gr47b	2R:7249404-7250910	NOTEST	0.10825	0	#NAME?	0	1	1	no
FBtr0088129	FBgn0033627	CG13204	2R:7254214-7257792	NOTEST	0.264811	0	#NAME?	0	1	1	no
FBtr0088191	FBgn0033593	Listericin	2R:7129249-7129699	NOTEST	0.172097	0	#NAME?	0	1	1	no
FBtr0088196	FBgn0050021	metro	2R:7110375-7120021	NOTEST	0.0877092	0	#NAME?	0	1	1	no
FBtr0088198	FBgn0033572	CG12943	2R:6791074-6793068	NOTEST	0.00034246	0	#NAME?	0	1	1	no
FBtr0088213	FBgn0033541	CG12934	2R:6536392-6537335	LOWDATA	0.0648314	0	#NAME?	0	1	1	no
FBtr0088222	FBgn0033549	mms4	2R:6698582-6700815	NOTEST	0.0454612	0	#NAME?	0	1	1	no
FBtr0088268	FBgn0001122	Galphao	2R:6325489-6353206	OK	0.751882	0	#NAME?	nan	0.0165	0.627135	no
FBtr0088269	FBgn0001122	Galphao	2R:6325489-6353206	OK	0.806518	0	#NAME?	nan	0.0092	0.533255	no
FBtr0088319	FBgn0053476	CG33476	2R:6209699-6304501	OK	2.01744	0	#NAME?	nan	0.025	0.668952	no
FBtr0088321	FBgn0033516	CG12898	2R:6209699-6304501	OK	1.26904	0	#NAME?	nan	0.01365	0.605018	no
FBtr0088336	FBgn0033501	CG12911	2R:6144190-6148781	NOTEST	0.000910636	0	#NAME?	0	1	1	no
FBtr0088347	FBgn0033504	CAP	2R:6152561-6194529	NOTEST	0.064743	0	#NAME?	0	1	1	no
FBtr0088359	FBgn0033508	Obp46a	2R:6198676-6199528	NOTEST	0.107886	0	#NAME?	0	1	1	no
FBtr0088390	FBgn0000606	eve	2R:5864500-5868300	NOTEST	0.0706668	0	#NAME?	0	1	1	no
FBtr0088410	FBgn0001291	Jra	2R:5983984-5987095	OK	0.70815	0	#NAME?	nan	0.1473	0.964627	no
FBtr0088443	FBgn0011656	Mef2	2R:5801000-5846363	NOTEST	0.215512	0	#NAME?	0	1	1	no
FBtr0088461	FBgn0027580	CG1516	2R:5738207-5749050	NOTEST	0.0235011	0	#NAME?	0	1	1	no
FBtr0088462	FBgn0027580	CG1516	2R:5738207-5749050	NOTEST	0.0804785	0	#NAME?	0	1	1	no
FBtr0088473	FBgn0005614	trpl	2R:5641201-5653023	NOTEST	0.138176	0	#NAME?	0	1	1	no
FBtr0088486	FBgn0033448	hebe	2R:5715608-5724147	NOTEST	0.000238813	0	#NAME?	0	1	1	no
FBtr0088493	FBgn0033446	CG1648	2R:5698478-5707558	LOWDATA	0.00631391	0	#NAME?	0	1	1	no
FBtr0088496	FBgn0033442	CG1690	2R:5641201-5653023	LOWDATA	0.0304688	0	#NAME?	0	1	1	no
FBtr0088512	FBgn0004360	Wnt2	2R:5381670-5390693	NOTEST	0.0415803	0	#NAME?	0	1	1	no
FBtr0088522	FBgn0033426	CG1814	2R:5453650-5472050	OK	1.70377	0	#NAME?	nan	0.04245	0.786314	no
FBtr0088553	FBgn0016078	wun	2R:5288035-5300968	LOWDATA	0.000522475	0	#NAME?	0	1	1	no
FBtr0088570	FBgn0003612	Su(var)2-10	2R:5003626-5009505	OK	0.565694	0	#NAME?	nan	0.1526	0.974089	no
FBtr0088572	FBgn0003612	Su(var)2-10	2R:5003626-5009505	NOTEST	0.0219076	0	#NAME?	0	1	1	no
FBtr0088586	FBgn0015561	unpg	2R:5082709-5087375	NOTEST	0.0285851	0	#NAME?	0	1	1	no
FBtr0088661	FBgn0033369	CG8197	2R:4932354-4949429	LOWDATA	0.0398682	0	#NAME?	0	1	1	no
FBtr0088664	FBgn0033366	Ance-4	2R:4927232-4929647	NOTEST	0.0240963	0	#NAME?	0	1	1	no
FBtr0088679	FBgn0003074	Pgi	2R:4798404-4801574	NOTEST	0.000182971	0	#NAME?	0	1	1	no
FBtr0088716	FBgn0086784	stmA	2R:4617006-4621809	NOTEST	0.278711	0	#NAME?	0	1	1	no
FBtr0088759	FBgn0002570	Mal-A1	2R:4334955-4339409	NOTEST	0.0261898	0	#NAME?	0	1	1	no
FBtr0088762	FBtr0088762	Lcp1Psi-RA	2R:4320390-4320889	NOTEST	0.104662	0	#NAME?	0	1	1	no
FBtr0088766	FBgn0033286	CG2127	2R:4214994-4283785	NOTEST	0.0897821	0	#NAME?	0	1	1	no
FBtr0088774	FBgn0020279	lig	2R:3955459-3966320	NOTEST	0.158846	0	#NAME?	0	1	1	no
FBtr0088794	FBgn0033277	CG14760	2R:4141727-4144436	NOTEST	0.0263195	0	#NAME?	0	1	1	no
FBtr0088798	FBgn0050371	CG30371	2R:4155147-4156839	NOTEST	0.0805804	0	#NAME?	0	1	1	no
FBtr0088803	FBgn0010109	dpn	2R:4116475-4119835	NOTEST	0.0231893	0	#NAME?	0	1	1	no
FBtr0088837	FBgn0033226	CG1882	2R:3700008-3702250	NOTEST	0.0590085	0	#NAME?	0	1	1	no
FBtr0088858	FBgn0027548	nito	2R:3849967-3859508	NOTEST	0.0161057	0	#NAME?	0	1	1	no
FBtr0088861	FBgn0033247	Nup44A	2R:3861619-3879367	OK	0.672132	0	#NAME?	nan	0.1056	0.937496	no
FBtr0088881	FBgn0050380	CG30380	2R:3826705-3827164	NOTEST	0.166046	0	#NAME?	0	1	1	no
FBtr0088896	FBgn0263121	Prosalpha1	2R:3712793-3716183	NOTEST	0.0607239	0	#NAME?	0	1	1	no
FBtr0088897	FBgn0050383	CG30383	2R:3711447-3712646	NOTEST	0.0557095	0	#NAME?	0	1	1	no
FBtr0088943	FBgn0033207	CG12826	2R:3557831-3558608	NOTEST	0.0826979	0	#NAME?	0	1	1	no
FBtr0088954	FBgn0050499	CG30499	2R:3451938-3453256	NOTEST	1.02514e-05	0	#NAME?	0	1	1	no
FBtr0088984	FBgn0263240	Coop	2R:3378340-3381002	NOTEST	7.24388e-06	0	#NAME?	0	1	1	no
FBtr0089008	FBgn0033166	Eaf	2R:3284354-3295324	NOTEST	0.125457	0	#NAME?	0	1	1	no
FBtr0089019	FBgn0033159	Dscam	2R:3205428-3269404	NOTEST	0.155668	0	#NAME?	0	1	1	no
FBtr0089028	FBgn0033130	Tsp42Ei	2R:2922629-2926555	NOTEST	0.0382524	0	#NAME?	0	1	1	no
FBtr0089035	FBgn0033136	Tsp42Eo	2R:2942221-2945099	NOTEST	0.0619628	0	#NAME?	0	1	1	no
FBtr0089062	FBgn0033137	Tsp42Ep	2R:2942221-2945099	LOWDATA	0.0535113	0	#NAME?	0	1	1	no
FBtr0089082	FBgn0025936	Eph	4:631309-643096	LOWDATA	0.00125705	0	#NAME?	0	1	1	no
FBtr0089146	FBgn0039890	CG2316	4:204850-214455	NOTEST	0.00178326	0	#NAME?	0	1	1	no
FBtr0089148	FBgn0039890	CG2316	4:204850-214455	OK	0.852255	0	#NAME?	nan	0.14685	0.963599	no
FBtr0089187	FBgn0010217	ATPsyn-beta	4:1050336-1055183	OK	0.749219	0	#NAME?	nan	0.0316	0.72654	no
FBtr0089218	FBgn0264607	CaMKII	4:1055913-1074329	OK	2.12231	0	#NAME?	nan	0.07295	0.92236	no
FBtr0089233	FBgn0052016	CG32016	4:972167-979018	OK	1.28562	0	#NAME?	nan	0.1229	0.937496	no
FBtr0089245	FBgn0025726	unc-13	4:888449-925447	NOTEST	0.0701629	0	#NAME?	0	1	1	no
FBtr0089252	FBgn0039938	Sox102F	4:821061-855019	NOTEST	0.0880571	0	#NAME?	0	1	1	no
FBtr0089295	FBgn0053483	CG33483	3R:26726439-26727883	OK	0.604961	0	#NAME?	nan	0.0922	0.937496	no
FBtr0089327	FBgn0005561	sv	4:1109423-1133943	NOTEST	0.127937	0	#NAME?	0	1	1	no
FBtr0089331	FBgn0259481	Mob2	3L:11515856-11557412	NOTEST	0.133627	0	#NAME?	0	1	1	no
FBtr0089341	FBgn0014018	Rel	3R:4868229-4877953	LOWDATA	0.000102764	0	#NAME?	0	1	1	no
FBtr0089359	FBgn0005630	lola	2R:6369397-6430796	NOTEST	0.21716	0	#NAME?	0	1	1	no
FBtr0089425	FBgn0039757	RpS7	3R:26032168-26034742	NOTEST	0.00506706	0	#NAME?	0	1	1	no
FBtr0089441	FBgn0005427	ewg	X:162541-364670	NOTEST	0.000519031	0	#NAME?	0	1	1	no
FBtr0089465	FBgn0052823	Sdic3	X:20083487-20088218	NOTEST	0.0193914	0	#NAME?	0	1	1	no
FBtr0089487	FBgn0016917	Stat92E	3R:16361044-16378033	NOTEST	0.00518157	0	#NAME?	0	1	1	no
FBtr0089491	FBgn0035976	PGRP-LC	3L:9331909-9341436	NOTEST	8.16651e-05	0	#NAME?	0	1	1	no
FBtr0089508	FBgn0017418	ari-1	X:18024424-18031718	NOTEST	0.145491	0	#NAME?	0	1	1	no
FBtr0089524	FBgn0036414	nan	3L:14179348-14182748	NOTEST	0.185192	0	#NAME?	0	1	1	no
FBtr0089557	FBgn0034279	CG18635	2R:13655312-13657494	NOTEST	0.0454609	0	#NAME?	0	1	1	no
FBtr0089571	FBgn0036101	NijA	3L:10687456-10689977	NOTEST	0.00589611	0	#NAME?	0	1	1	no
FBtr0089588	FBgn0024319	Nach	2R:12540709-12542551	NOTEST	1.17283e-06	0	#NAME?	0	1	1	no
FBtr0089599	FBgn0015721	king-tubby	2R:16989434-17011220	NOTEST	0.149036	0	#NAME?	0	1	1	no
FBtr0089606	FBgn0053493	CG33493	3L:10684123-10686267	NOTEST	0.1666	0	#NAME?	0	1	1	no
FBtr0089618	FBgn0003742	tra2	2R:10488782-10491842	NOTEST	0.0626018	0	#NAME?	0	1	1	no
FBtr0089620	FBgn0003742	tra2	2R:10488782-10491842	NOTEST	0.0908919	0	#NAME?	0	1	1	no
FBtr0089621	FBgn0003742	tra2	2R:10488782-10491842	NOTEST	0.0905508	0	#NAME?	0	1	1	no
FBtr0089659	FBgn0003380	Sh	X:17818339-17957278	NOTEST	0.545117	0	#NAME?	0	1	1	no
FBtr0089749	FBgn0031450	Hrs	2L:2739985-2744934	NOTEST	0.473011	0	#NAME?	0	1	1	no
FBtr0089760	FBgn0050159	CG30159	2R:2880180-2891764	LOWDATA	0.0379739	0	#NAME?	0	1	1	no
FBtr0089814	FBgn0023531	CG32809	X:1563602-1586580	NOTEST	0.121176	0	#NAME?	0	1	1	no
FBtr0089850	FBgn0035802	CG33275	3L:7586190-7632673	NOTEST	9.42426e-05	0	#NAME?	0	1	1	no
FBtr0089867	FBgn0035028	Start1	2R:20462078-20465657	NOTEST	0.000140719	0	#NAME?	0	1	1	no
FBtr0089874	FBgn0013305	Nmda1	2R:8762668-8770673	NOTEST	0.0316752	0	#NAME?	0	1	1	no
FBtr0089875	FBgn0013305	Nmda1	2R:8762668-8770673	NOTEST	0.532871	0	#NAME?	0	1	1	no
FBtr0089898	FBgn0265298	SC35	2L:12431074-12441279	NOTEST	0.127981	0	#NAME?	0	1	1	no
FBtr0089901	FBgn0026379	Pten	2L:10256318-10261049	NOTEST	0.000997582	0	#NAME?	0	1	1	no
FBtr0089923	FBgn0039714	CG7816	3R:25687618-25694617	NOTEST	0.288238	0	#NAME?	0	1	1	no
FBtr0089937	FBgn0031548	CG8852	2L:3525130-3530317	NOTEST	0.0193649	0	#NAME?	0	1	1	no
FBtr0089955	FBgn0026620	tacc	3R:559375-574778	NOTEST	0.294202	0	#NAME?	0	1	1	no
FBtr0089962	FBgn0003721	Tm1	3R:11107092-11134501	OK	0.57758	0	#NAME?	nan	0.09	0.937496	no
FBtr0089965	FBgn0003721	Tm1	3R:11107092-11134501	NOTEST	0.0348599	0	#NAME?	0	1	1	no
FBtr0090004	FBgn0001991	Ca-alpha1D	2L:16165830-16190540	NOTEST	0.485819	0	#NAME?	0	1	1	no
FBtr0090013	FBgn0032456	MRP	2L:12713275-12744807	NOTEST	0.0108401	0	#NAME?	0	1	1	no
FBtr0091461	FBgn0053517	D2R	X:19898714-19922226	NOTEST	0.0999836	0	#NAME?	0	1	1	no
FBtr0091623	FBgn0086671	snoRNA:Psi28S-2876	X:17037619-17042287	OK	42.6779	0	#NAME?	nan	0.2047	0.994951	no
FBtr0091637	FBgn0053658	CG33658	3R:20666230-20666885	NOTEST	0.123928	0	#NAME?	0	1	1	no
FBtr0091640	FBgn0086658	snoRNA:Psi28S-1180	2R:7464989-7503550	OK	9.38364	0	#NAME?	nan	0.0143	0.613099	no
FBtr0091641	FBgn0065046	snoRNA:U3:9B	X:10242202-10242370	NOTEST	2.72806	0	#NAME?	0	1	1	no
FBtr0091659	FBgn0053679	CG33679	2L:15058302-15060757	NOTEST	0.15401	0	#NAME?	0	1	1	no
FBtr0091660	FBgn0053680	CG33680	2R:21071150-21142841	NOTEST	0.0669394	0	#NAME?	0	1	1	no
FBtr0091682	FBgn0052831	CG33695	2L:11278020-11279982	OK	0.613894	0	#NAME?	nan	0.116	0.937496	no
FBtr0091683	FBgn0052831	CG33695	2L:11278020-11279982	NOTEST	3.15024e-05	0	#NAME?	0	1	1	no
FBtr0091691	FBgn0053703	CG33703	3L:9505107-9505760	NOTEST	0.247856	0	#NAME?	0	1	1	no
FBtr0091752	FBgn0086668	snoRNA:Psi28S-3436a	X:6635569-6638290	OK	41.5569	0	#NAME?	nan	0.2043	0.994951	no
FBtr0091769	FBgn0053768	CG33768	3L:22640286-22640848	NOTEST	0.141221	0	#NAME?	0	1	1	no
FBtr0091770	FBgn0053769	CG33769	3L:22641026-22641619	NOTEST	0.252269	0	#NAME?	0	1	1	no
FBtr0091774	FBgn0053773	CG33773	3R:26861067-26861846	NOTEST	0.317217	0	#NAME?	0	1	1	no
FBtr0091777	FBgn0086664	snoRNA:Psi28S-2149	3R:26032168-26034742	OK	19.2085	0	#NAME?	nan	0.13405	0.948992	no
FBtr0091779	FBgn0065066	snoRNA:Me28S-A2564	3R:25687618-25694617	OK	2088.07	0	#NAME?	nan	0.07195	0.92122	no
FBtr0091798	FBgn0065058	snoRNA:684	3L:5755126-5758691	OK	57.2313	0	#NAME?	nan	0.11655	0.937496	no
FBtr0091802	FBgn0053798	CG33798	2R:8881401-8882127	NOTEST	0.127267	0	#NAME?	0	1	1	no
FBtr0091803	FBgn0086602	snoRNA:Psi28S-3436b	X:6635569-6638290	OK	19.7142	0	#NAME?	nan	0.17215	0.99286	no
FBtr0091911	FBgn0053907	His4:CG33907	2L:21429699-21430229	NOTEST	0.129992	0	#NAME?	0	1	1	no
FBtr0091931	FBgn0053927	CG33927	3R:485300-537915	OK	1.84286	0	#NAME?	nan	0.0325	0.729775	no
FBtr0091959	FBgn0063083	pncr015:3L	3L:7399422-7399719	NOTEST	0.433157	0	#NAME?	0	1	1	no
FBtr0100050	FBgn0053995	CG33995	2L:5038052-5050975	LOWDATA	1.22702	0	#NAME?	0	1	1	no
FBtr0100129	FBgn0034417	CG15117	2R:15009735-15016805	NOTEST	3.58408e-05	0	#NAME?	0	1	1	no
FBtr0100137	FBgn0034416	CG15109	2R:14946925-14948570	NOTEST	1.98491e-06	0	#NAME?	0	1	1	no
FBtr0100140	FBgn0050372	Asap1	2R:4001790-4010506	NOTEST	0.0231751	0	#NAME?	0	1	1	no
FBtr0100170	FBgn0000625	eyg	3L:12455636-12461121	NOTEST	0.0172676	0	#NAME?	0	1	1	no
FBtr0100188	FBgn0045500	Gr22b	2L:1792056-1793268	NOTEST	0.0443698	0	#NAME?	0	1	1	no
FBtr0100224	FBgn0063923	Kaz1-ORFB	3L:216619-223069	NOTEST	0.259081	0	#NAME?	0	1	1	no
FBtr0100295	FBgn0029836	CG5928	X:5961992-5968890	NOTEST	0.00011057	0	#NAME?	0	1	1	no
FBtr0100329	FBgn0034903	CG9850	2R:19641236-19685915	NOTEST	0.131093	0	#NAME?	0	1	1	no
FBtr0100333	FBgn0250823	gish	3R:12098173-12130490	OK	0.645818	0	#NAME?	nan	0.0557	0.842613	no
FBtr0100334	FBgn0004903	Rb97D	3R:22697850-22701464	OK	0.721035	0	#NAME?	nan	0.1811	0.994951	no
FBtr0100336	FBgn0004903	Rb97D	3R:22697850-22701464	NOTEST	0.0128943	0	#NAME?	0	1	1	no
FBtr0100337	FBgn0004903	Rb97D	3R:22697850-22701464	NOTEST	0.00197878	0	#NAME?	0	1	1	no
FBtr0100340	FBgn0004903	Rb97D	3R:22697850-22701464	NOTEST	0.0585273	0	#NAME?	0	1	1	no
FBtr0100344	FBgn0005561	sv	4:1109423-1133943	NOTEST	0.0983515	0	#NAME?	0	1	1	no
FBtr0100399	FBgn0005677	dac	2L:16466511-16485998	OK	1.57028	0	#NAME?	nan	0.1092	0.937496	no
FBtr0100408	FBgn0003028	ovo	X:4942329-4964962	NOTEST	9.86611e-05	0	#NAME?	0	1	1	no
FBtr0100414	FBgn0029891	Pink1	X:6577830-6581453	NOTEST	0.00018544	0	#NAME?	0	1	1	no
FBtr0100437	FBgn0026533	Dek	2R:12743724-12755219	OK	2.03178	0	#NAME?	nan	0.10125	0.937496	no
FBtr0100462	FBgn0037912	sea	3R:7385611-7392771	OK	6.60878	0	#NAME?	nan	0.01395	0.608877	no
FBtr0100478	FBgn0014163	fax	3L:16395895-16404939	OK	1.39483	0	#NAME?	nan	0.0345	0.735536	no
FBtr0100484	FBgn0011676	Nos	2L:10804268-10842603	NOTEST	0.276533	0	#NAME?	0	1	1	no
FBtr0100487	FBgn0011676	Nos	2L:10804268-10842603	NOTEST	0.469924	0	#NAME?	0	1	1	no
FBtr0100493	FBgn0011676	Nos	2L:10804268-10842603	NOTEST	0.000949945	0	#NAME?	0	1	1	no
FBtr0100494	FBgn0040508	ACXC	2L:12912529-12916774	NOTEST	0.000486615	0	#NAME?	0	1	1	no
FBtr0100504	FBgn0262733	Src64B	3L:4592446-4626196	NOTEST	0.0507546	0	#NAME?	0	1	1	no
FBtr0100518	FBgn0039157	Myo95E	3R:19978068-19987220	NOTEST	0.000657614	0	#NAME?	0	1	1	no
FBtr0100525	FBgn0038033	CG10097	3R:8211970-8228627	NOTEST	0.0649974	0	#NAME?	0	1	1	no
FBtr0100547	FBgn0034139	CG4927	2R:12459586-12461659	NOTEST	0.034114	0	#NAME?	0	1	1	no
FBtr0100579	FBgn0005427	ewg	X:162541-364670	NOTEST	0.121795	0	#NAME?	0	1	1	no
FBtr0100582	FBgn0005427	ewg	X:162541-364670	OK	3.1399	0	#NAME?	nan	0.1159	0.937496	no
FBtr0100619	FBgn0038570	Prx5	3R:13991163-13992995	OK	1.11966	0	#NAME?	nan	0.18195	0.994951	no
FBtr0100631	FBgn0003429	slo	3R:20488212-20537317	NOTEST	0.295622	0	#NAME?	0	1	1	no
FBtr0100633	FBgn0003429	slo	3R:20488212-20537317	OK	0.993294	0	#NAME?	nan	0.0719	0.92122	no
FBtr0100651	FBgn0031191	Cp110	X:21884212-21909502	NOTEST	0.0556382	0	#NAME?	0	1	1	no
FBtr0100838	FBgn0260453	CG17140	2L:10843013-10845664	LOWDATA	2.89387e-06	0	#NAME?	0	1	1	no
FBtr0100848	FBgn0053504	snRNA:U7	3L:3515750-3610521	OK	268.994	0	#NAME?	nan	0.025	0.668952	no
FBtr0110772	FBgn0015524	otp	2R:16771115-16790900	NOTEST	0.17456	0	#NAME?	0	1	1	no
FBtr0110777	FBgn0034195	Spn53F	2R:13010402-13011742	NOTEST	0.0395039	0	#NAME?	0	1	1	no
FBtr0110781	FBgn0038067	CG11598	3R:8460638-8462005	NOTEST	0.0813515	0	#NAME?	0	1	1	no
FBtr0110804	FBgn0040892	CG14634	X:702249-822008	OK	0.970114	0	#NAME?	nan	0.0113	0.574585	no
FBtr0110812	FBgn0019982	Gs1l	2L:4454625-4456807	NOTEST	0.499223	0	#NAME?	0	1	1	no
FBtr0110820	FBgn0041243	Gr43a	2R:3274691-3280666	NOTEST	9.86058e-05	0	#NAME?	0	1	1	no
FBtr0110880	FBgn0036493	CG7255	3L:15297354-15304295	NOTEST	0.0128253	0	#NAME?	0	1	1	no
FBtr0110910	FBgn0004087	Dhfr	3R:12306888-12308174	NOTEST	4.65193e-05	0	#NAME?	0	1	1	no
FBtr0110921	FBgn0005640	Eip63E	3L:3515750-3610521	NOTEST	0.00866229	0	#NAME?	0	1	1	no
FBtr0111008	FBgn0259685	crb	3R:20120799-20140263	NOTEST	0.00516372	0	#NAME?	0	1	1	no
FBtr0111011	FBgn0083983	mRpL34	2R:11986452-11990113	NOTEST	0.338128	0	#NAME?	0	1	1	no
FBtr0111023	FBgn0264255	para	X:16352899-16421447	NOTEST	0.412547	0	#NAME?	0	1	1	no
FBtr0111046	FBgn0083990	sphinx	4:980300-999048	LOWDATA	0.181039	0	#NAME?	0	1	1	no
FBtr0111054	FBgn0033159	Dscam	2R:3205428-3269404	NOTEST	0.307692	0	#NAME?	0	1	1	no
FBtr0111129	FBgn0064225	RpL5	2L:22427041-22429419	OK	0.653774	0	#NAME?	nan	0.0316	0.72654	no
FBtr0111166	FBgn0040056	CG17698	3L:23731059-23742158	OK	0.864894	0	#NAME?	nan	0.10855	0.937496	no
FBtr0111189	FBgn0069973	CG40485	X:22362444-22364196	NOTEST	6.82807e-06	0	#NAME?	0	1	1	no
FBtr0111190	FBgn0069973	CG40485	X:22362444-22364196	NOTEST	0.0429704	0	#NAME?	0	1	1	no
FBtr0111244	FBgn0041004	CG17715	2L:22736951-22747273	NOTEST	0.183071	0	#NAME?	0	1	1	no
FBtr0111259	FBgn0040009	CG17490	2L:22430961-22441183	NOTEST	0.0848967	0	#NAME?	0	1	1	no
FBtr0112360	FBgn0085198	CG34169	2L:17173480-17174105	OK	1.51091	0	#NAME?	nan	0.0049	0.420765	no
FBtr0112372	FBgn0085208	CG34179	2L:6046645-6050474	LOWDATA	0.102422	0	#NAME?	0	1	1	no
FBtr0112396	FBgn0085232	CG34203	2R:17168567-17169161	NOTEST	0.384102	0	#NAME?	0	1	1	no
FBtr0112423	FBgn0085259	CG34230	2R:7748814-7749520	NOTEST	0.123928	0	#NAME?	0	1	1	no
FBtr0112447	FBgn0085282	CG34253	3L:18074220-18080420	OK	0.749267	0	#NAME?	nan	0.17205	0.992695	no
FBtr0112469	FBgn0085303	CG34274	3R:11557467-11558416	NOTEST	0.133668	0	#NAME?	0	1	1	no
FBtr0112479	FBgn0085312	CG34283	3R:14531173-14558068	NOTEST	0.656491	0	#NAME?	0	1	1	no
FBtr0112480	FBgn0085313	CG34284	3R:14728059-14728655	NOTEST	0.134093	0	#NAME?	0	1	1	no
FBtr0112488	FBgn0085321	CG34292	3R:22822701-22889500	NOTEST	0.19894	0	#NAME?	0	1	1	no
FBtr0112500	FBgn0085333	CG34304	3R:6482167-6487177	NOTEST	0.0589548	0	#NAME?	0	1	1	no
FBtr0112523	FBgn0085350	inaF-C	X:11618372-11630650	NOTEST	0.0327699	0	#NAME?	0	1	1	no
FBtr0112580	FBgn0085390	Dgk	2R:3719675-3773487	NOTEST	0.0228926	0	#NAME?	0	1	1	no
FBtr0112594	FBgn0085398	CG34369	2R:17851677-17858169	NOTEST	0.0532323	0	#NAME?	0	1	1	no
FBtr0112616	FBgn0085408	Shroom	2R:10195646-10239307	NOTEST	1.24204e-05	0	#NAME?	0	1	1	no
FBtr0112627	FBgn0085415	CG34386	2R:13950208-13981133	NOTEST	0.125906	0	#NAME?	0	1	1	no
FBtr0112642	FBgn0085424	nub	2L:12587870-12646356	NOTEST	0.0194126	0	#NAME?	0	1	1	no
FBtr0112655	FBgn0085431	CG34402	3R:8211970-8228627	NOTEST	0.0922057	0	#NAME?	0	1	1	no
FBtr0112766	FBgn0085489	CG34460	2R:12714376-12715260	NOTEST	0.0831834	0	#NAME?	0	1	1	no
FBtr0112797	FBgn0000319	Chc	X:15722018-15729523	NOTEST	0.338106	0	#NAME?	0	1	1	no
FBtr0112798	FBgn0000319	Chc	X:15722018-15729523	NOTEST	0.349778	0	#NAME?	0	1	1	no
FBtr0112863	FBgn0010551	l(2)03709	2R:14706971-14717204	NOTEST	0.0020372	0	#NAME?	0	1	1	no
FBtr0112924	FBgn0026239	gukh	3R:14809746-14848160	NOTEST	0.128262	0	#NAME?	0	1	1	no
FBtr0112929	FBgn0027596	CG10249	2R:10788979-10815930	NOTEST	0.0179559	0	#NAME?	0	1	1	no
FBtr0112962	FBgn0030038	CG1440	X:8331112-8336381	NOTEST	0.000218786	0	#NAME?	0	1	1	no
FBtr0112970	FBgn0030167	CG15252	X:9872185-9874597	NOTEST	0.0266652	0	#NAME?	0	1	1	no
FBtr0112971	FBgn0030170	CG2990	X:9904535-9908312	NOTEST	0.00615935	0	#NAME?	0	1	1	no
FBtr0112974	FBgn0030183	CG15309	X:10099324-10106407	NOTEST	0.13884	0	#NAME?	0	1	1	no
FBtr0112975	FBgn0030234	CG15211	X:10666576-10680940	NOTEST	0.252526	0	#NAME?	0	1	1	no
FBtr0112977	FBgn0030234	CG15211	X:10666576-10680940	NOTEST	0.13128	0	#NAME?	0	1	1	no
FBtr0112989	FBgn0030735	CG3632	X:16187885-16197341	OK	2.94009	0	#NAME?	nan	0.052	0.831948	no
FBtr0112998	FBgn0030844	ppk23	X:17460584-17463261	NOTEST	0.049103	0	#NAME?	0	1	1	no
FBtr0112999	FBgn0030889	CG15373	X:17818339-17957278	NOTEST	0.473984	0	#NAME?	0	1	1	no
FBtr0113004	FBgn0030976	CG7378	X:18794442-18803330	OK	3.59039	0	#NAME?	nan	0.14305	0.95767	no
FBtr0113082	FBgn0034031	CG12963	2R:11442950-11449941	NOTEST	8.66094e-05	0	#NAME?	0	1	1	no
FBtr0113086	FBgn0259795	loopin-1	2R:12422447-12424591	NOTEST	0.00032267	0	#NAME?	0	1	1	no
FBtr0113159	FBgn0036059	nudE	3L:9892340-9896065	NOTEST	0.264734	0	#NAME?	0	1	1	no
FBtr0113163	FBgn0036168	CG7512	3L:11506804-11513924	NOTEST	0.0242199	0	#NAME?	0	1	1	no
FBtr0113177	FBgn0036681	Obp73a	3L:16937522-16938978	NOTEST	0.221005	0	#NAME?	0	1	1	no
FBtr0113181	FBgn0036881	Cpr76Bd	3L:19525842-19531389	NOTEST	0.0100185	0	#NAME?	0	1	1	no
FBtr0113190	FBtr0113190	TwdlU-RC	3R:69327-71233	NOTEST	0.000711655	0	#NAME?	0	1	1	no
FBtr0113239	FBgn0038339	CG6118	3R:11246829-11260460	NOTEST	0.0110744	0	#NAME?	0	1	1	no
FBtr0113240	FBgn0038339	CG6118	3R:11246829-11260460	NOTEST	4.01988e-06	0	#NAME?	0	1	1	no
FBtr0113259	FBgn0250820	CG5802	3R:16963991-16966087	NOTEST	0.120385	0	#NAME?	0	1	1	no
FBtr0113263	FBgn0038909	CG6569	3R:17690889-17693641	NOTEST	0.115766	0	#NAME?	0	1	1	no
FBtr0113267	FBgn0039014	CG6982	3R:18552688-18559573	NOTEST	0.0329437	0	#NAME?	0	1	1	no
FBtr0113294	FBgn0039411	dys	3R:21902313-21924433	NOTEST	3.35131e-05	0	#NAME?	0	1	1	no
FBtr0113295	FBgn0039424	CG14239	3R:22227630-22229378	NOTEST	0.102096	0	#NAME?	0	1	1	no
FBtr0113303	FBgn0039647	CG14509	3R:24991364-25020716	NOTEST	0.204524	0	#NAME?	0	1	1	no
FBtr0113304	FBgn0039647	CG14509	3R:24991364-25020716	NOTEST	0.162841	0	#NAME?	0	1	1	no
FBtr0113305	FBgn0039655	CG14507	3R:25049206-25053447	NOTEST	0.0412681	0	#NAME?	0	1	1	no
FBtr0113313	FBgn0039838	CG3669	3R:27083320-27085771	NOTEST	0.0473344	0	#NAME?	0	1	1	no
FBtr0113331	FBgn0040780	CG12821	2R:3719675-3773487	OK	1.26074	0	#NAME?	nan	0.06475	0.882211	no
FBtr0113377	FBgn0050424	CG30424	2R:20852796-20854808	OK	0.654282	0	#NAME?	nan	0.23105	0.994951	no
FBtr0113380	FBgn0050463	CG30463	2R:12560965-12618889	NOTEST	0.000236928	0	#NAME?	0	1	1	no
FBtr0113404	FBgn0051342	CG31342	3R:8811762-8818923	NOTEST	0.36373	0	#NAME?	0	1	1	no
FBtr0113496	FBgn0082943	snoRNA:Me28S-A982a	2R:4982777-4986030	OK	121.5	0	#NAME?	nan	0.17585	0.994951	no
FBtr0113497	FBgn0082942	snoRNA:Me28S-A982b	2R:4982777-4986030	OK	182.25	0	#NAME?	nan	0.20075	0.994951	no
FBtr0113502	FBgn0082940	snoRNA:Me28S-C3227a	2R:10509105-10512003	OK	152.962	0	#NAME?	nan	0.08095	0.937496	no
FBtr0113504	FBgn0082926	snoRNA:Me28S-U1848	2R:10509105-10512003	OK	407.899	0	#NAME?	nan	0.108	0.937496	no
FBtr0113507	FBgn0082941	snoRNA:Me28S-A992	2R:10509105-10512003	OK	358.659	0	#NAME?	nan	0.08895	0.937496	no
FBtr0113518	FBgn0082963	snoRNA:Psi28S-3378	2R:17210948-17229352	NOTEST	4.12843	0	#NAME?	0	1	1	no
FBtr0113519	FBgn0082970	snoRNA:Psi28S-3316c	2R:17210948-17229352	OK	12.9418	0	#NAME?	nan	0.04155	0.783201	no
FBtr0113521	FBgn0082969	snoRNA:Psi28S-3316d	2R:17210948-17229352	NOTEST	6.65919	0	#NAME?	0	1	1	no
FBtr0113532	FBgn0082934	snoRNA:Me28S-G1083b	2R:20062399-20073866	LOWDATA	108.306	0	#NAME?	0	1	1	no
FBtr0113533	FBgn0082933	snoRNA:Me28S-G1083c	2R:20062399-20073866	LOWDATA	45.7267	0	#NAME?	0	1	1	no
FBtr0113539	FBgn0083038	snoRNA:Psi18S-525a	2L:20417060-20423027	OK	12.579	0	#NAME?	nan	0.0847	0.937496	no
FBtr0113540	FBgn0083026	snoRNA:Psi18S-640a	2L:20417060-20423027	OK	13.3147	0	#NAME?	nan	0.0441	0.796721	no
FBtr0113544	FBgn0083035	snoRNA:Psi18S-525d	2L:20417060-20423027	OK	11.5726	0	#NAME?	nan	0.0618	0.863152	no
FBtr0113547	FBgn0083023	snoRNA:Psi18S-640d	2L:20417060-20423027	NOTEST	6.85193	0	#NAME?	0	1	1	no
FBtr0113548	FBgn0083033	snoRNA:Psi18S-525f	2L:20417060-20423027	NOTEST	6.1156	0	#NAME?	0	1	1	no
FBtr0113550	FBgn0083022	snoRNA:Psi18S-640e	2L:20417060-20423027	NOTEST	8.44718	0	#NAME?	0	1	1	no
FBtr0113551	FBgn0083031	snoRNA:Psi18S-525h	2L:20417060-20423027	OK	12.2312	0	#NAME?	nan	0.08	0.937496	no
FBtr0113554	FBgn0083020	snoRNA:Psi18S-640g	2L:20417060-20423027	OK	14.5281	0	#NAME?	nan	0.05515	0.839666	no
FBtr0113555	FBgn0083029	snoRNA:Psi18S-525j	2L:20417060-20423027	OK	23.7918	0	#NAME?	nan	0.0828	0.937496	no
FBtr0113568	FBgn0083007	snoRNA:Psi28S-1135f	X:17037619-17042287	OK	12.0818	0	#NAME?	nan	0.1924	0.994951	no
FBtr0113577	FBgn0082962	snoRNA:Psi28S-3385a	3R:1421085-1426858	OK	41.273	0	#NAME?	nan	0.0241	0.667839	no
FBtr0113590	FBgn0082958	snoRNA:Psi28S-3405c	3R:24425555-24431499	OK	21.3402	0	#NAME?	nan	0.00555	0.436129	no
FBtr0113604	FBgn0082945	snoRNA:Me28S-A2634b	3L:1665137-1668654	OK	48.2118	0	#NAME?	nan	0.06925	0.910526	no
FBtr0113607	FBgn0082994	snoRNA:Psi28S-1837c	3L:5755126-5758691	NOTEST	5.47993	0	#NAME?	0	1	1	no
FBtr0113608	FBgn0082995	snoRNA:Psi28S-1837b	3L:5755126-5758691	NOTEST	5.78629	0	#NAME?	0	1	1	no
FBtr0113613	FBgn0082949	snoRNA:Me18S-U1356a	3L:20446392-20459141	OK	107.972	0	#NAME?	nan	0.23355	0.994951	no
FBtr0113687	FBgn0027341	Gfat1	3RHet:2470207-2481648	NOTEST	0.233436	0	#NAME?	0	1	1	no
FBtr0113703	FBgn0003256	rl	2RHet:198175-251950	OK	2.53372	0	#NAME?	nan	0.12965	0.942299	no
FBtr0113743	FBgn0028697	RpL15	3LHet:2397790-2398981	OK	3.17601	0	#NAME?	nan	0.1205	0.937496	no
FBtr0113756	FBgn0001314	kl-3	YHet:34289-65839	NOTEST	0.00526387	0	#NAME?	0	1	1	no
FBtr0113824	FBgn0058191	CG40191	2RHet:390772-394309	NOTEST	0.477819	0	#NAME?	0	1	1	no
FBtr0113934	FBgn0085521	CG40813	U:3136261-3136976	NOTEST	0.0968266	0	#NAME?	0	1	1	no
FBtr0113988	FBgn0039955	CG41099	3RHet:1685101-1706064	NOTEST	0.0395663	0	#NAME?	0	1	1	no
FBtr0114088	FBgn0085644	CG41423	U:2927696-2928954	NOTEST	0.126885	0	#NAME?	0	1	1	no
FBtr0114142	FBgn0085693	CG41562	U:5467095-5467810	NOTEST	0.0968266	0	#NAME?	0	1	1	no
FBtr0114270	FBtr0114270	CR41604-RA	U:3443349-3449605	NOTEST	0.18744	0	#NAME?	0	1	1	no
FBtr0114316	FBgn0086040	snoRNA:Me28S-A3365	2L:20350433-20365254	NOTEST	18.916	0	#NAME?	0	1	1	no
FBtr0114322	FBgn0086046	snoRNA:Me28S-A1705	X:10304419-10348928	OK	107.972	0	#NAME?	nan	0.0165	0.627135	no
FBtr0114326	FBgn0260002	snoRNA:Me28S-U2134b	3R:1450195-1451669	OK	60.7501	0	#NAME?	nan	0.1812	0.994951	no
FBtr0114327	FBgn0086051	snoRNA:Me28S-U2134a	3R:1450195-1451669	LOWDATA	1.91499	0	#NAME?	0	1	1	no
FBtr0114342	FBgn0086066	snoRNA:Me5.8S-G74	3L:826719-833402	OK	89.6647	0	#NAME?	nan	0.066	0.890142	no
FBtr0114345	FBgn0086069	snoRNA:Me28S-C3351	3L:3219155-3222960	OK	121.508	0	#NAME?	nan	0.15235	0.974089	no
FBtr0114349	FBgn0086073	snoRNA:Me18S-A1494	3L:5652528-5742699	OK	6.97882	0	#NAME?	nan	0.00015	0.0443968	yes
FBtr0114352	FBgn0086076	snoRNA:MeU2-A31	3L:10140553-10179208	NOTEST	11.3173	0	#NAME?	0	1	1	no
FBtr0114354	FBgn0086078	snoRNA:Me28S-A774b	3L:13016451-13017862	OK	78.2402	0	#NAME?	nan	0.0553	0.839666	no
FBtr0114355	FBgn0086079	snoRNA:Me28S-A774a	3L:13016451-13017862	OK	156.48	0	#NAME?	nan	0.10215	0.937496	no
FBtr0114462	FBgn0052971	CG32971	2L:14263026-14328262	NOTEST	0.470056	0	#NAME?	0	1	1	no
FBtr0114509	FBgn0035488	CG11593	3L:4035798-4040482	NOTEST	0.451496	0	#NAME?	0	1	1	no
FBtr0114531	FBgn0250732	gfzf	3R:2970445-2976992	NOTEST	0.000516176	0	#NAME?	0	1	1	no
FBtr0114536	FBgn0011693	Pdh	3L:16345090-16347397	LOWDATA	0.347722	0	#NAME?	0	1	1	no
FBtr0114537	FBgn0011693	Pdh	3L:16345090-16347397	LOWDATA	0.0509607	0	#NAME?	0	1	1	no
FBtr0114563	FBgn0035077	CG9083	2R:20779162-20815798	NOTEST	0.0864842	0	#NAME?	0	1	1	no
FBtr0273185	FBgn0053208	Mical	3R:5827275-5868617	NOTEST	0.0187994	0	#NAME?	0	1	1	no
FBtr0273191	FBgn0039093	CG10183	3R:19422282-19424756	NOTEST	0.0229143	0	#NAME?	0	1	1	no
FBtr0273234	FBgn0035612	CG10625	3L:5531510-5544259	LOWDATA	0.0553824	0	#NAME?	0	1	1	no
FBtr0273264	FBgn0035049	Mmp1	2R:20556900-20575704	NOTEST	0.000114852	0	#NAME?	0	1	1	no
FBtr0273302	FBgn0034023	Ir52a	2R:11387136-11388936	NOTEST	0.0532323	0	#NAME?	0	1	1	no
FBtr0273304	FBgn0036180	CG6091	3L:11598535-11602565	NOTEST	0.114374	0	#NAME?	0	1	1	no
FBtr0273325	FBgn0050361	mtt	2R:4359458-4419799	NOTEST	0.0481954	0	#NAME?	0	1	1	no
FBtr0273335	FBgn0032175	CG13131	2L:10013270-10017463	NOTEST	1.19883e-05	0	#NAME?	0	1	1	no
FBtr0273337	FBgn0050456	CG30456	2R:12987745-12995047	NOTEST	0.0830715	0	#NAME?	0	1	1	no
FBtr0273350	FBgn0050469	Ir52b	2R:11389324-11391115	NOTEST	0.026767	0	#NAME?	0	1	1	no
FBtr0273384	FBgn0033359	CG8213	2R:4856850-4873405	NOTEST	4.20517e-05	0	#NAME?	0	1	1	no
FBtr0273385	FBgn0033359	CG8213	2R:4856850-4873405	NOTEST	0.0213223	0	#NAME?	0	1	1	no
FBtr0273427	FBgn0087007	bbg	3L:14405924-14529376	NOTEST	0.0554507	0	#NAME?	0	1	1	no
FBtr0273431	FBgn0013576	mtd	3R:1095837-1176165	NOTEST	0.20567	0	#NAME?	0	1	1	no
FBtr0289965	FBgn0026394	Or24a	2L:4164688-4166134	NOTEST	0.0427628	0	#NAME?	0	1	1	no
FBtr0289969	FBgn0034965	ppk29	2R:19936727-19945128	OK	0.875272	0	#NAME?	nan	0.12485	0.937496	no
FBtr0289974	FBgn0038531	CG14325	3R:13452848-13454734	NOTEST	0.0360221	0	#NAME?	0	1	1	no
FBtr0289975	FBgn0037176	CG14456	3L:22680321-22681388	NOTEST	6.88221e-06	0	#NAME?	0	1	1	no
FBtr0289976	FBgn0038273	CG14860	3R:10720505-10721408	NOTEST	0.132833	0	#NAME?	0	1	1	no
FBtr0289983	FBgn0035581	CG17150	3L:4861268-4895749	NOTEST	1.23985e-05	0	#NAME?	0	1	1	no
FBtr0289989	FBgn0003386	Shaw	2L:3718184-3729145	NOTEST	0.0431363	0	#NAME?	0	1	1	no
FBtr0290000	FBgn0051855	CG31855	2L:13369192-13371083	OK	1.15833	0	#NAME?	nan	0.19025	0.994951	no
FBtr0290057	FBgn0051145	CG31145	3R:19431472-19495381	NOTEST	0.0415184	0	#NAME?	0	1	1	no
FBtr0290086	FBgn0031042	CG14221	X:19512851-19515278	NOTEST	0.0241726	0	#NAME?	0	1	1	no
FBtr0290087	FBgn0030729	CG12507	X:16159274-16160570	NOTEST	0.0475994	0	#NAME?	0	1	1	no
FBtr0290111	FBgn0263397	Ih	2R:10163634-10187600	OK	13.9773	0	#NAME?	nan	0.0698	0.913966	no
FBtr0290121	FBgn0264255	para	X:16352899-16421447	NOTEST	0.276747	0	#NAME?	0	1	1	no
FBtr0290211	FBgn0038627	CG7694	3R:14398816-14416448	NOTEST	0.151207	0	#NAME?	0	1	1	no
FBtr0290219	FBgn0035023	itp	2R:20419116-20446273	OK	1.00078	0	#NAME?	nan	0.0574	0.844071	no
FBtr0290221	FBgn0036690	Ilp8	3L:17020614-17025180	NOTEST	0.0640158	0	#NAME?	0	1	1	no
FBtr0290236	FBgn0045470	Gr93b	3R:17668242-17669487	NOTEST	0.0431535	0	#NAME?	0	1	1	no
FBtr0290240	FBgn0051759	CG31759	2L:12175003-12313438	NOTEST	0.000405209	0	#NAME?	0	1	1	no
FBtr0290241	FBgn0004584	Rrp1	2L:2969772-2972676	OK	0.769537	0	#NAME?	nan	0.1097	0.937496	no
FBtr0290250	FBgn0052944	CG32944	3R:232948-245300	NOTEST	0.201348	0	#NAME?	0	1	1	no
FBtr0290296	FBgn0004054	zen2	3R:2568856-2569858	NOTEST	0.0573777	0	#NAME?	0	1	1	no
FBtr0290326	FBgn0037443	CG1021	3R:2214883-2231617	NOTEST	0.221734	0	#NAME?	0	1	1	no
FBtr0299508	FBgn0259098	CG42246	X:7305299-7305939	NOTEST	0.113352	0	#NAME?	0	1	1	no
FBtr0299528	FBgn0034374	CG15086	2R:14566184-14574280	NOTEST	0.018446	0	#NAME?	0	1	1	no
FBtr0299530	FBgn0263398	CG6364	3R:20115893-20120121	OK	0.69072	0	#NAME?	nan	0.1255	0.937496	no
FBtr0299542	FBgn0036656	CG13026	3L:16718609-16719269	NOTEST	0.107341	0	#NAME?	0	1	1	no
FBtr0299565	FBgn0004143	nullo	X:6916417-6960085	NOTEST	0.0663244	0	#NAME?	0	1	1	no
FBtr0299568	FBgn0034416	CG15109	2R:14946925-14948570	NOTEST	0.10267	0	#NAME?	0	1	1	no
FBtr0299569	FBgn0000259	CkIIbeta	X:11686565-11695620	NOTEST	0.106441	0	#NAME?	0	1	1	no
FBtr0299570	FBgn0030359	CG18130	X:11884150-11886801	NOTEST	0.0476987	0	#NAME?	0	1	1	no
FBtr0299596	FBgn0259149	CG42264	X:5658607-5684952	NOTEST	0.0451224	0	#NAME?	0	1	1	no
FBtr0299616	FBgn0259167	CG42272	3L:5790648-5804031	NOTEST	0.0797203	0	#NAME?	0	1	1	no
FBtr0299668	FBgn0259184	CG42288	2R:9947960-10028407	OK	5.06699	0	#NAME?	nan	0.0856	0.937496	no
FBtr0299700	FBgn0259210	prom	2R:20302930-20315910	NOTEST	6.99074e-06	0	#NAME?	0	1	1	no
FBtr0299737	FBgn0259219	CG42319	2R:9147605-9153841	NOTEST	6.46014e-05	0	#NAME?	0	1	1	no
FBtr0299762	FBgn0259221	CG42321	2R:9302482-9326556	NOTEST	0.0886069	0	#NAME?	0	1	1	no
FBtr0299780	FBgn0032076	CG9510	2L:8937389-8943257	NOTEST	0.21754	0	#NAME?	0	1	1	no
FBtr0299832	FBgn0033494	KCNQ	2R:6029842-6079899	NOTEST	0.0637192	0	#NAME?	0	1	1	no
FBtr0299834	FBgn0085250	CG34221	2R:6085053-6087196	NOTEST	0.0803529	0	#NAME?	0	1	1	no
FBtr0299851	FBgn0259236	comm3	3L:15606283-15640862	NOTEST	0.064452	0	#NAME?	0	1	1	no
FBtr0299900	FBgn0259245	CG42343	X:21295614-21328761	NOTEST	0.00270317	0	#NAME?	0	1	1	no
FBtr0299947	FBgn0037254	CG14651	3R:306533-309937	NOTEST	0.0132789	0	#NAME?	0	1	1	no
FBtr0299948	FBgn0058172	CG40172	2L:20248927-20249722	NOTEST	0.0718016	0	#NAME?	0	1	1	no
FBtr0299977	FBgn0259722	CG42376	X:148908-161286	LOWDATA	6.08904	0	#NAME?	0	1	1	no
FBtr0300047	FBgn0052192	CG32192	3L:17944052-18057796	OK	0.97643	0	#NAME?	nan	0.02885	0.706324	no
FBtr0300051	FBgn0052201	CG32201	3L:18593249-18611043	NOTEST	0.0270739	0	#NAME?	0	1	1	no
FBtr0300052	FBgn0036796	CG18231	3L:18593249-18611043	NOTEST	0.031603	0	#NAME?	0	1	1	no
FBtr0300125	FBgn0061435	CG30270	2R:18628503-18685794	OK	0.82499	0	#NAME?	nan	0.01545	0.622971	no
FBtr0300161	FBgn0259864	Su(Ste):CR42433	U:8680393-8681749	NOTEST	0.0737314	0	#NAME?	0	1	1	no
FBtr0300171	FBgn0259874	Su(Ste):CR42443	U:9812759-9813782	NOTEST	0.051837	0	#NAME?	0	1	1	no
FBtr0300172	FBgn0259875	Su(Ste):CR42444	U:9818507-9819549	NOTEST	0.0506631	0	#NAME?	0	1	1	no
FBtr0300173	FBgn0033371	CNT1	2R:4969899-4975313	NOTEST	0.0162484	0	#NAME?	0	1	1	no
FBtr0300182	FBgn0030904	upd2	X:18134789-18137317	NOTEST	0.0253919	0	#NAME?	0	1	1	no
FBtr0300191	FBgn0002921	Atpalpha	3R:16774435-16801961	NOTEST	0.161831	0	#NAME?	0	1	1	no
FBtr0300193	FBgn0033853	CG6145	2R:9424875-9435082	NOTEST	0.0921836	0	#NAME?	0	1	1	no
FBtr0300222	FBgn0259926	CG42449	X:5577272-5578489	NOTEST	0.0419193	0	#NAME?	0	1	1	no
FBtr0300224	FBgn0265139	Gr2a	X:1346462-1348210	NOTEST	0.0625549	0	#NAME?	0	1	1	no
FBtr0300257	FBgn0037773	CG5359	3R:5822884-5826998	NOTEST	0.146249	0	#NAME?	0	1	1	no
FBtr0300275	FBgn0032445	CG6153	2L:12692985-12694982	NOTEST	7.28036e-05	0	#NAME?	0	1	1	no
FBtr0300278	FBgn0038099	CG7091	3R:8803721-8806257	NOTEST	0.0760393	0	#NAME?	0	1	1	no
FBtr0300281	FBgn0036765	CG7408	3L:17872195-17877476	NOTEST	0.0293527	0	#NAME?	0	1	1	no
FBtr0300286	FBgn0033807	AQP	2R:9099909-9102001	NOTEST	0.0192862	0	#NAME?	0	1	1	no
FBtr0300304	FBgn0259958	Sfp24F	2L:4441428-4442060	NOTEST	0.000979538	0	#NAME?	0	1	1	no
FBtr0300317	FBgn0259972	Sfp77F	3L:20890141-20890517	NOTEST	0.359624	0	#NAME?	0	1	1	no
FBtr0300328	FBgn0052817	CG32817	X:370889-375859	NOTEST	0.169412	0	#NAME?	0	1	1	no
FBtr0300336	FBgn0265137	Spn42Da	2R:2760500-2768275	NOTEST	0.119749	0	#NAME?	0	1	1	no
FBtr0300349	FBgn0036143	CG14142	3L:11166613-11169992	NOTEST	8.64613e-05	0	#NAME?	0	1	1	no
FBtr0300386	FBgn0052712	CG32712	X:8327119-8327842	NOTEST	0.214141	0	#NAME?	0	1	1	no
FBtr0300394	FBgn0034618	CG9485	2R:17199908-17207522	NOTEST	0.000620102	0	#NAME?	0	1	1	no
FBtr0300411	FBgn0036993	CG5910	3L:20435518-20445964	OK	1.01292	0	#NAME?	nan	0.11595	0.937496	no
FBtr0300417	FBgn0028577	pUf68	3L:1496852-1502590	NOTEST	0.0747137	0	#NAME?	0	1	1	no
FBtr0300428	FBgn0000210	br	X:1417586-1558902	NOTEST	0.244995	0	#NAME?	0	1	1	no
FBtr0300431	FBgn0030798	CG13003	X:16738839-16768722	LOWDATA	0.00571362	0	#NAME?	0	1	1	no
FBtr0300451	FBgn0051205	CG31205	3R:16557352-16558326	NOTEST	0.119066	0	#NAME?	0	1	1	no
FBtr0300465	FBgn0259994	CG42492	X:5519708-5542520	OK	0.587404	0	#NAME?	nan	0.04575	0.802558	no
FBtr0300481	FBgn0010548	Aldh-III	2R:3354383-3364667	NOTEST	0.337479	0	#NAME?	0	1	1	no
FBtr0300513	FBgn0259170	alpha-Man-I	X:10170087-10219990	NOTEST	0.0579845	0	#NAME?	0	1	1	no
FBtr0300516	FBgn0259170	alpha-Man-I	X:10170087-10219990	NOTEST	0.0590609	0	#NAME?	0	1	1	no
FBtr0300529	FBgn0259243	Pka-R1	3L:20809217-20829148	NOTEST	0.0077504	0	#NAME?	0	1	1	no
FBtr0300532	FBgn0259243	Pka-R1	3L:20809217-20829148	NOTEST	0.0117304	0	#NAME?	0	1	1	no
FBtr0300542	FBgn0259246	brp	2R:5391269-5428822	NOTEST	0.0188366	0	#NAME?	0	1	1	no
FBtr0300549	FBgn0262081	Csk	3R:7458999-7476428	NOTEST	0.082706	0	#NAME?	0	1	1	no
FBtr0300552	FBgn0034159	CG15615	2R:12680146-12683912	NOTEST	0.208023	0	#NAME?	0	1	1	no
FBtr0300569	FBgn0052675	Tango5	X:10654080-10658270	NOTEST	0.277485	0	#NAME?	0	1	1	no
FBtr0300601	FBgn0260386	mtg	3R:4076219-4087620	NOTEST	0.206519	0	#NAME?	0	1	1	no
FBtr0300618	FBgn0039411	dys	3R:21902313-21924433	NOTEST	0.0225979	0	#NAME?	0	1	1	no
FBtr0300658	FBgn0260398	Pbp49	2R:4015079-4018828	NOTEST	0.0025101	0	#NAME?	0	1	1	no
FBtr0300668	FBgn0260396	CG42521	3L:10616165-10616676	NOTEST	0.167354	0	#NAME?	0	1	1	no
FBtr0300675	FBgn0032681	CG10283	2L:18455716-18484513	OK	0.604501	0	#NAME?	nan	0.19305	0.994951	no
FBtr0300676	FBgn0032681	CG10283	2L:18455716-18484513	NOTEST	0.162379	0	#NAME?	0	1	1	no
FBtr0300722	FBgn0036218	CG14128	3L:11872214-11874282	NOTEST	2.65184e-05	0	#NAME?	0	1	1	no
FBtr0300743	FBgn0037655	CG11984	3R:4836003-4840631	NOTEST	0.115223	0	#NAME?	0	1	1	no
FBtr0300747	FBgn0037655	CG11984	3R:4836003-4840631	NOTEST	0.312321	0	#NAME?	0	1	1	no
FBtr0300762	FBgn0046294	CG12699	2R:13104053-13266881	NOTEST	0.226505	0	#NAME?	0	1	1	no
FBtr0300774	FBgn0041630	Hexo1	3L:4288640-4292246	NOTEST	0.341177	0	#NAME?	0	1	1	no
FBtr0300806	FBgn0039941	CG17167	XHet:47118-61527	NOTEST	0.266128	0	#NAME?	0	1	1	no
FBtr0300807	FBgn0039941	CG17167	XHet:47118-61527	NOTEST	0.158552	0	#NAME?	0	1	1	no
FBtr0300809	FBgn0064119	CG33934	3R:15862142-15881815	NOTEST	0.0788157	0	#NAME?	0	1	1	no
FBtr0300817	FBgn0051189	CG31189	3R:16869813-16871564	NOTEST	0.203058	0	#NAME?	0	1	1	no
FBtr0300847	FBgn0028880	CG15256	2L:15550409-15552029	LOWDATA	0.0846738	0	#NAME?	0	1	1	no
FBtr0300848	FBgn0028370	kek3	2L:15552722-15583579	OK	0.705728	0	#NAME?	nan	0.1646	0.98832	no
FBtr0300854	FBgn0260430	CG42525	3L:3187562-3189747	NOTEST	3.62275e-05	0	#NAME?	0	1	1	no
FBtr0300885	FBgn0039936	CG11148	4:876025-887651	OK	3.3622	0	#NAME?	nan	0.12965	0.942299	no
FBtr0300886	FBgn0039936	CG11148	4:876025-887651	OK	20.949	0	#NAME?	nan	0.0094	0.535916	no
FBtr0300899	FBgn0029971	CG18624	X:7787085-7787831	OK	1.58639	0	#NAME?	nan	0.20755	0.994951	no
FBtr0300933	FBgn0045842	yuri	2L:15256580-15264969	NOTEST	0.54305	0	#NAME?	0	1	1	no
FBtr0300938	FBgn0031171	CG1801	X:21178612-21188690	NOTEST	0.00833446	0	#NAME?	0	1	1	no
FBtr0300944	FBgn0010531	Ccs	2R:6008990-6010079	NOTEST	3.62735e-05	0	#NAME?	0	1	1	no
FBtr0300947	FBgn0054001	CG34001	3L:10624178-10631230	NOTEST	0.221391	0	#NAME?	0	1	1	no
FBtr0300958	FBgn0050460	CG30460	2R:12950279-12975138	NOTEST	3.07603e-06	0	#NAME?	0	1	1	no
FBtr0300960	FBgn0051004	mesh	3R:27004110-27021484	NOTEST	0.103456	0	#NAME?	0	1	1	no
FBtr0300984	FBgn0052628	CG32628	X:13576984-13612316	OK	1.33132	0	#NAME?	nan	0.12035	0.937496	no
FBtr0300988	FBgn0052259	CG32259	3L:4062291-4071717	OK	2.95843	0	#NAME?	nan	0.14545	0.961671	no
FBtr0301006	FBgn0085190	CG34161	2L:10544882-10628054	LOWDATA	3.50436	0	#NAME?	0	1	1	no
FBtr0301046	FBgn0052626	CG32626	X:13724773-13739899	NOTEST	0.223281	0	#NAME?	0	1	1	no
FBtr0301061	FBgn0025643	CG3588	X:2633121-3028565	NOTEST	0.0562249	0	#NAME?	0	1	1	no
FBtr0301088	FBgn0039065	CG4449	3R:19075164-19077199	NOTEST	0.471067	0	#NAME?	0	1	1	no
FBtr0301098	FBgn0260657	CG42540	3L:4556086-4592295	NOTEST	0.0823431	0	#NAME?	0	1	1	no
FBtr0301103	FBgn0260659	CG42542	3R:11022319-11032169	OK	0.595383	0	#NAME?	nan	0.1006	0.937496	no
FBtr0301108	FBgn0260660	mp	3L:6991942-7046599	NOTEST	0.067392	0	#NAME?	0	1	1	no
FBtr0301141	FBgn0035945	CG5026	3L:8961627-8964852	LOWDATA	0.00427575	0	#NAME?	0	1	1	no
FBtr0301142	FBgn0028743	CG5036	2R:13680374-13688182	NOTEST	0.166622	0	#NAME?	0	1	1	no
FBtr0301146	FBgn0037896	ninaG	3R:7245097-7247415	NOTEST	0.0500287	0	#NAME?	0	1	1	no
FBtr0301148	FBgn0034345	CG5174	2R:14308917-14313726	NOTEST	0.215407	0	#NAME?	0	1	1	no
FBtr0301182	FBgn0034267	CG4984	2R:13614418-13620492	NOTEST	0.00223521	0	#NAME?	0	1	1	no
FBtr0301185	FBgn0036493	CG7255	3L:15297354-15304295	NOTEST	0.00279235	0	#NAME?	0	1	1	no
FBtr0301227	FBgn0036075	CG8065	3L:10208764-10209799	NOTEST	0.11012	0	#NAME?	0	1	1	no
FBtr0301246	FBgn0260935	ird1	3R:5066478-5071591	NOTEST	0.299173	0	#NAME?	0	1	1	no
FBtr0301280	FBgn0038204	CG14357	3R:9936872-9937888	NOTEST	0.0561511	0	#NAME?	0	1	1	no
FBtr0301324	FBgn0085446	CG34417	X:6434803-6483206	NOTEST	1.11406e-05	0	#NAME?	0	1	1	no
FBtr0301329	FBgn0031951	r2d2	2L:7800166-7802008	NOTEST	0.08192	0	#NAME?	0	1	1	no
FBtr0301365	FBgn0036125	CG6279	3L:11086470-11089287	NOTEST	0.0725579	0	#NAME?	0	1	1	no
FBtr0301374	FBgn0028371	jbug	2R:18604825-18627964	NOTEST	0.00322487	0	#NAME?	0	1	1	no
FBtr0301404	FBgn0004838	Hrb27C	2L:6920703-6932057	NOTEST	0.188574	0	#NAME?	0	1	1	no
FBtr0301423	FBgn0010482	l(2)01289	2R:2608605-2628177	NOTEST	1.00941e-06	0	#NAME?	0	1	1	no
FBtr0301439	FBgn0031275	GABA-B-R3	2L:750608-762142	NOTEST	0.0248769	0	#NAME?	0	1	1	no
FBtr0301440	FBgn0020503	CLIP-190	2L:17384699-17410406	OK	3.66069	0	#NAME?	nan	0.01565	0.624414	no
FBtr0301455	FBgn0026401	Nipped-B	2R:579176-616522	NOTEST	0.0411875	0	#NAME?	0	1	1	no
FBtr0301456	FBgn0026401	Nipped-B	2R:579176-616522	NOTEST	0.0322811	0	#NAME?	0	1	1	no
FBtr0301460	FBgn0032940	Mio	2L:21286077-21310050	NOTEST	0.130994	0	#NAME?	0	1	1	no
FBtr0301461	FBgn0032940	Mio	2L:21286077-21310050	LOWDATA	2.29606	0	#NAME?	0	1	1	no
FBtr0301466	FBgn0066101	LpR1	3R:21567069-21588827	NOTEST	0.00254241	0	#NAME?	0	1	1	no
FBtr0301491	FBgn0004882	orb	3R:19086331-19106578	NOTEST	0.0469374	0	#NAME?	0	1	1	no
FBtr0301496	FBgn0003016	osp	2L:14599775-14689325	NOTEST	0.000185287	0	#NAME?	0	1	1	no
FBtr0301521	FBgn0026379	Pten	2L:10256318-10261049	OK	0.855038	0	#NAME?	nan	0.15375	0.977521	no
FBtr0301534	FBgn0003218	rdgB	X:13656784-13673521	NOTEST	0.284263	0	#NAME?	0	1	1	no
FBtr0301536	FBgn0037742	Rpt3R	3R:5580454-5585035	NOTEST	0.00200661	0	#NAME?	0	1	1	no
FBtr0301539	FBgn0053113	Rtnl1	2L:4992807-5009720	NOTEST	0.105464	0	#NAME?	0	1	1	no
FBtr0301569	FBgn0031088	CG15322	X:20027822-20032405	NOTEST	0.0191468	0	#NAME?	0	1	1	no
FBtr0301610	FBgn0003435	sm	2R:15405368-15519013	NOTEST	0.481292	0	#NAME?	0	1	1	no
FBtr0301672	FBgn0039577	CG12516	3R:24129352-24130327	NOTEST	0.0550601	0	#NAME?	0	1	1	no
FBtr0301700	FBgn0064119	CG33934	3R:15862142-15881815	NOTEST	0.04012	0	#NAME?	0	1	1	no
FBtr0301702	FBgn0038439	Cad89D	3R:12310287-12321144	NOTEST	0.0126599	0	#NAME?	0	1	1	no
FBtr0301703	FBgn0040089	meso18E	X:19600450-19607078	NOTEST	0.0293853	0	#NAME?	0	1	1	no
FBtr0301727	FBgn0262527	wah	3R:11619503-11627824	NOTEST	0.071874	0	#NAME?	0	1	1	no
FBtr0301730	FBgn0262527	wah	3R:11619503-11627824	NOTEST	0.0254921	0	#NAME?	0	1	1	no
FBtr0301731	FBgn0262527	wah	3R:11619503-11627824	NOTEST	0.000315414	0	#NAME?	0	1	1	no
FBtr0301749	FBgn0260971	CG42594	X:4734989-4799908	NOTEST	0.142416	0	#NAME?	0	1	1	no
FBtr0301769	FBgn0041605	cpx	3R:105942-130357	NOTEST	0.288317	0	#NAME?	0	1	1	no
FBtr0301787	FBgn0037643	skap	3R:4764404-4770742	OK	1.01187	0	#NAME?	nan	0.07285	0.922126	no
FBtr0301816	FBgn0015278	Pi3K68D	3L:11767749-11783113	NOTEST	0.0968756	0	#NAME?	0	1	1	no
FBtr0301822	FBgn0023215	Mnt	X:3565833-3597318	OK	1.33768	0	#NAME?	nan	0.1232	0.937496	no
FBtr0301836	FBgn0028875	nAcRalpha-34E	2L:14040169-14094401	OK	0.63054	0	#NAME?	nan	0.03405	0.733235	no
FBtr0301837	FBgn0003137	Ppn	3R:24346386-24366046	NOTEST	1.15565e-07	0	#NAME?	0	1	1	no
FBtr0301839	FBgn0003137	Ppn	3R:24346386-24366046	NOTEST	2.46418e-07	0	#NAME?	0	1	1	no
FBtr0301842	FBgn0053513	Nmdar2	X:1377511-1411648	NOTEST	0.17061	0	#NAME?	0	1	1	no
FBtr0301887	FBgn0031228	CG11455	2L:114725-157666	OK	1.17591	0	#NAME?	nan	0.0291	0.706324	no
FBtr0301911	FBgn0010280	Taf4	3L:16106311-16114751	NOTEST	0.218026	0	#NAME?	0	1	1	no
FBtr0301917	FBgn0020279	lig	2R:3955459-3966320	NOTEST	0.200352	0	#NAME?	0	1	1	no
FBtr0301923	FBgn0004169	up	X:13487506-13496536	NOTEST	0.000131663	0	#NAME?	0	1	1	no
FBtr0301954	FBgn0029761	SK	X:5234268-5298760	NOTEST	0.0417912	0	#NAME?	0	1	1	no
FBtr0302024	FBgn0035245	GC	3L:1618413-1629301	NOTEST	0.0638954	0	#NAME?	0	1	1	no
FBtr0302031	FBgn0032660	elfless	2L:18007934-18011475	LOWDATA	0.0361957	0	#NAME?	0	1	1	no
FBtr0302044	FBgn0023001	melt	3L:7127615-7150173	NOTEST	0.000182012	0	#NAME?	0	1	1	no
FBtr0302052	FBgn0053182	Kdm4B	2R:9063598-9085842	NOTEST	0.325932	0	#NAME?	0	1	1	no
FBtr0302053	FBgn0053182	Kdm4B	2R:9063598-9085842	OK	2.15786	0	#NAME?	nan	0.149	0.966636	no
FBtr0302081	FBgn0262976	lawc	X:8302040-8327044	NOTEST	0.32895	0	#NAME?	0	1	1	no
FBtr0302148	FBgn0032006	Pvr	2L:8220979-8239878	NOTEST	0.000382286	0	#NAME?	0	1	1	no
FBtr0302157	FBgn0261268	Cul-3	2L:15265244-15272024	NOTEST	0.250722	0	#NAME?	0	1	1	no
FBtr0302169	FBgn0039282	Bili	3R:20957027-20962431	NOTEST	0.176367	0	#NAME?	0	1	1	no
FBtr0302177	FBgn0039368	CG17196	3R:21599055-21601928	NOTEST	0.122479	0	#NAME?	0	1	1	no
FBtr0302213	FBgn0031775	CG9150	2L:6067667-6068635	NOTEST	0.0600373	0	#NAME?	0	1	1	no
FBtr0302234	FBgn0085503	CG40625	U:5507805-5511925	NOTEST	0.0147538	0	#NAME?	0	1	1	no
FBtr0302238	FBgn0085546	CG40968	U:6306887-6307959	NOTEST	0.195656	0	#NAME?	0	1	1	no
FBtr0302243	FBgn0040022	Set1	3LHet:593049-601402	OK	4.59699	0	#NAME?	nan	0.0459	0.803163	no
FBtr0302288	FBgn0259187	Ir60d	2R:20406945-20408670	NOTEST	0.0279277	0	#NAME?	0	1	1	no
FBtr0302289	FBgn0261396	Rpn3	2L:19051789-19053681	NOTEST	5.7721e-05	0	#NAME?	0	1	1	no
FBtr0302296	FBgn0243516	Vrp1	2R:17994242-18012071	OK	1.49783	0	#NAME?	nan	0.1637	0.98832	no
FBtr0302303	FBgn0035497	CG14995	3L:4093206-4103256	OK	0.881695	0	#NAME?	nan	0.1611	0.98832	no
FBtr0302304	FBgn0035497	CG14995	3L:4093206-4103256	NOTEST	0.502053	0	#NAME?	0	1	1	no
FBtr0302310	FBgn0013342	n-syb	3L:1630347-1637752	NOTEST	0.053867	0	#NAME?	0	1	1	no
FBtr0302325	FBgn0260659	CG42542	3R:11022319-11032169	NOTEST	0.166221	0	#NAME?	0	1	1	no
FBtr0302352	FBgn0085540	CR40947	U:8131389-8131737	NOTEST	0.291473	0	#NAME?	0	1	1	no
FBtr0302361	FBgn0053532	lectin-37Da	2L:19400780-19430270	LOWDATA	0.879366	0	#NAME?	0	1	1	no
FBtr0302370	FBgn0015019	Cctgamma	3R:12473326-12475700	NOTEST	0.00259412	0	#NAME?	0	1	1	no
FBtr0302371	FBgn0015019	Cctgamma	3R:12473326-12475700	NOTEST	0.0814697	0	#NAME?	0	1	1	no
FBtr0302374	FBgn0028371	jbug	2R:18604825-18627964	NOTEST	0.0708298	0	#NAME?	0	1	1	no
FBtr0302379	FBgn0038083	CG5999	3R:8567679-8569402	NOTEST	0.0290342	0	#NAME?	0	1	1	no
FBtr0302392	FBgn0261501	CG42649	2R:13480295-13491966	OK	3.25946	0	#NAME?	nan	0.0238	0.664823	no
FBtr0302415	FBgn0053666	CG33666	X:6317155-6418356	NOTEST	0.112454	0	#NAME?	0	1	1	no
FBtr0302435	FBgn0025628	CG4199	X:1960467-1969933	NOTEST	0.0327445	0	#NAME?	0	1	1	no
FBtr0302442	FBgn0029176	Ef1gamma	3R:25045893-25047831	NOTEST	0.00032356	0	#NAME?	0	1	1	no
FBtr0302454	FBgn0002939	ninaD	2L:18081627-18083608	NOTEST	0.0373142	0	#NAME?	0	1	1	no
FBtr0302456	FBgn0053125	CG33125	2L:2647885-2652369	NOTEST	0.0004677	0	#NAME?	0	1	1	no
FBtr0302457	FBgn0261522	CG42657	X:9582221-9583328	NOTEST	0.124106	0	#NAME?	0	1	1	no
FBtr0302493	FBgn0036552	CG17028	3L:15963181-15975969	LOWDATA	0.258145	0	#NAME?	0	1	1	no
FBtr0302494	FBgn0034411	CG18605	2R:14865018-14866784	NOTEST	0.0306681	0	#NAME?	0	1	1	no
FBtr0302495	FBgn0033381	GstE13	2R:5009629-5019535	NOTEST	0.48025	0	#NAME?	0	1	1	no
FBtr0302518	FBgn0031935	CG13793	2L:7716971-7719487	NOTEST	0.0246269	0	#NAME?	0	1	1	no
FBtr0302561	FBgn0010309	pigeon	2L:19186042-19189938	NOTEST	3.30693e-05	0	#NAME?	0	1	1	no
FBtr0302568	FBgn0000228	Bsg25D	2L:5271727-5278558	NOTEST	0.0574117	0	#NAME?	0	1	1	no
FBtr0302587	FBgn0031907	CG5171	2L:7401334-7404526	NOTEST	3.62468e-05	0	#NAME?	0	1	1	no
FBtr0302605	FBgn0039790	CG2246	3R:26418692-26427211	NOTEST	0.000149866	0	#NAME?	0	1	1	no
FBtr0302665	FBgn0261549	rdgA	X:8801100-8948608	NOTEST	0.0586086	0	#NAME?	0	1	1	no
FBtr0302674	FBgn0261551	CG42669	3L:2377718-2466353	NOTEST	0.0549079	0	#NAME?	0	1	1	no
FBtr0302699	FBgn0261553	CG42671	3L:11207604-11223612	NOTEST	0.00130193	0	#NAME?	0	1	1	no
FBtr0302722	FBgn0261617	nej	X:9559474-9581099	NOTEST	0.044021	0	#NAME?	0	1	1	no
FBtr0302726	FBgn0261561	CG42675	3R:1639400-1647162	NOTEST	0.171118	0	#NAME?	0	1	1	no
FBtr0302779	FBgn0261565	Lmpt	3L:16858394-16915587	NOTEST	0.41945	0	#NAME?	0	1	1	no
FBtr0302781	FBgn0261565	Lmpt	3L:16858394-16915587	NOTEST	0.28878	0	#NAME?	0	1	1	no
FBtr0302837	FBgn0261570	CG42684	X:17604177-17645718	OK	1.25862	0	#NAME?	nan	0.10265	0.937496	no
FBtr0302846	FBgn0027341	Gfat1	3RHet:2470207-2481648	NOTEST	7.576e-05	0	#NAME?	0	1	1	no
FBtr0302875	FBgn0036138	CG14143	3L:11128086-11128580	OK	1.16859	0	#NAME?	nan	0.02045	0.636945	no
FBtr0302910	FBgn0265298	SC35	2L:12431074-12441279	OK	3.32513	0	#NAME?	nan	0.1364	0.951002	no
FBtr0302927	FBgn0261613	Oaz	2R:10323403-10353386	NOTEST	0.0534622	0	#NAME?	0	1	1	no
FBtr0302935	FBgn0037855	CG6621	3R:6711261-6722140	NOTEST	0.325785	0	#NAME?	0	1	1	no
FBtr0302936	FBgn0014465	Cp7Fb	X:8359722-8377918	NOTEST	0.361078	0	#NAME?	0	1	1	no
FBtr0302949	FBgn0031729	CG12511	2L:5678637-5679223	NOTEST	0.118392	0	#NAME?	0	1	1	no
FBtr0302966	FBgn0052703	Erk7	X:9155408-9161731	NOTEST	0.0214562	0	#NAME?	0	1	1	no
FBtr0302973	FBgn0261625	CG42708	2R:8557987-8567098	NOTEST	0.130567	0	#NAME?	0	1	1	no
FBtr0302974	FBgn0261625	CG42708	2R:8557987-8567098	NOTEST	0.00074044	0	#NAME?	0	1	1	no
FBtr0302982	FBgn0261674	CG42709	3L:12777528-12798216	NOTEST	0.480675	0	#NAME?	0	1	1	no
FBtr0303022	FBgn0035360	CG1246	3L:2648047-2651850	NOTEST	0.0788932	0	#NAME?	0	1	1	no
FBtr0303024	FBgn0053530	Acp53C14c	2R:12638280-12638974	NOTEST	0.000343721	0	#NAME?	0	1	1	no
FBtr0303037	FBgn0020377	Sr-CII	2R:8096397-8099660	NOTEST	7.90344e-06	0	#NAME?	0	1	1	no
FBtr0303112	FBgn0261788	Ank2	3L:7643647-7752223	NOTEST	0.140777	0	#NAME?	0	1	1	no
FBtr0303115	FBgn0261788	Ank2	3L:7643647-7752223	OK	1.04978	0	#NAME?	nan	0.09765	0.937496	no
FBtr0303151	FBgn0042106	CG18754	3R:19509778-19513869	NOTEST	0.0572786	0	#NAME?	0	1	1	no
FBtr0303156	FBgn0050033	CG30033	2R:7172652-7181096	LOWDATA	0.115195	0	#NAME?	0	1	1	no
FBtr0303197	FBgn0037477	CG14610	3R:2969208-2970017	NOTEST	0.176381	0	#NAME?	0	1	1	no
FBtr0303240	FBgn0039742	CG15528	3R:25872191-25877933	NOTEST	0.307645	0	#NAME?	0	1	1	no
FBtr0303242	FBgn0028872	CG18095	2L:14027009-14031539	NOTEST	0.0060546	0	#NAME?	0	1	1	no
FBtr0303247	FBgn0037135	CG7414	3L:21817839-21821580	LOWDATA	0.631905	0	#NAME?	0	1	1	no
FBtr0303252	FBgn0032651	Oli	2L:17589401-17591267	NOTEST	0.00100546	0	#NAME?	0	1	1	no
FBtr0303256	FBgn0031089	CG9572	X:20042156-20049547	NOTEST	2.8298e-05	0	#NAME?	0	1	1	no
FBtr0303257	FBgn0031089	CG9572	X:20042156-20049547	NOTEST	0.0314298	0	#NAME?	0	1	1	no
FBtr0303263	FBgn0038147	CCHa2	3R:9214780-9220919	NOTEST	0.000339025	0	#NAME?	0	1	1	no
FBtr0303272	FBgn0261802	CG42748	2L:22131220-22169143	NOTEST	0.189424	0	#NAME?	0	1	1	no
FBtr0303276	FBgn0261802	CG42748	2L:22131220-22169143	OK	1.48425	0	#NAME?	nan	0.1259	0.937496	no
FBtr0303294	FBgn0027601	pdgy	X:14828072-14846042	NOTEST	0.423423	0	#NAME?	0	1	1	no
FBtr0303301	FBgn0265607	beat-IIIa	2L:17131023-17173118	NOTEST	0.224078	0	#NAME?	0	1	1	no
FBtr0303306	FBgn0261818	CG42760	3R:9433303-9433543	NOTEST	0.808388	0	#NAME?	0	1	1	no
FBtr0303425	FBgn0053483	CG33483	3R:26726439-26727883	OK	0.664225	0	#NAME?	nan	0.03695	0.744801	no
FBtr0303437	FBgn0261854	aPKC	2R:10829902-10850474	NOTEST	0.265144	0	#NAME?	0	1	1	no
FBtr0303456	FBgn0052690	CR32690	X:10098432-10099322	OK	0.751723	0	#NAME?	nan	0.01205	0.590238	no
FBtr0303470	FBgn0032036	CG13384	2L:8384454-8389331	NOTEST	0.187297	0	#NAME?	0	1	1	no
FBtr0303512	FBgn0086408	stl	2R:18695364-18703498	NOTEST	8.51463e-06	0	#NAME?	0	1	1	no
FBtr0303569	FBgn0051068	CG31068	3R:23055226-23064807	NOTEST	0.324661	0	#NAME?	0	1	1	no
FBtr0303580	FBgn0263593	Lpin	2R:4024490-4044159	NOTEST	0.0274288	0	#NAME?	0	1	1	no
FBtr0303649	FBgn0051493	CG31493	3R:2957281-2958417	NOTEST	0.0591435	0	#NAME?	0	1	1	no
FBtr0303652	FBgn0032648	CG15144	2L:17525584-17529070	NOTEST	0.0273613	0	#NAME?	0	1	1	no
FBtr0303669	FBgn0264255	para	X:16352899-16421447	NOTEST	0.134299	0	#NAME?	0	1	1	no
FBtr0303698	FBgn0264255	para	X:16352899-16421447	NOTEST	0.0145426	0	#NAME?	0	1	1	no
FBtr0303748	FBgn0261934	dikar	3L:6721899-6736264	NOTEST	0.111597	0	#NAME?	0	1	1	no
FBtr0303760	FBgn0033983	CG10253	2R:10817207-10822366	OK	0.718067	0	#NAME?	nan	0.09485	0.937496	no
FBtr0303763	FBgn0260933	rempA	2L:553741-560523	NOTEST	0.0295598	0	#NAME?	0	1	1	no
FBtr0303767	FBgn0030876	CG6762	X:17751006-17754833	NOTEST	0.30084	0	#NAME?	0	1	1	no
FBtr0303781	FBgn0036923	CG17732	3L:19974784-19977291	NOTEST	0.0587639	0	#NAME?	0	1	1	no
FBtr0303785	FBgn0034785	CG3649	2R:18733523-18741220	NOTEST	0.0316737	0	#NAME?	0	1	1	no
FBtr0303819	FBgn0261989	CG42807	2R:9459028-9460045	NOTEST	0.0566752	0	#NAME?	0	1	1	no
FBtr0303842	FBgn0030018	slpr	X:8064407-8071218	NOTEST	0.181395	0	#NAME?	0	1	1	no
FBtr0303850	FBgn0262020	CG42831	3L:10807918-10809184	NOTEST	0.119961	0	#NAME?	0	1	1	no
FBtr0303885	FBgn0032079	CG31886	2L:8953480-8959051	NOTEST	0.135085	0	#NAME?	0	1	1	no
FBtr0303886	FBgn0040388	boi	X:2338199-2364076	NOTEST	0.000239083	0	#NAME?	0	1	1	no
FBtr0304002	FBgn0259992	CG42489	3R:4476805-4480488	NOTEST	0.341493	0	#NAME?	0	1	1	no
FBtr0304005	FBgn0035049	Mmp1	2R:20556900-20575704	NOTEST	4.13507e-05	0	#NAME?	0	1	1	no
FBtr0304046	FBgn0259214	PMCA	4:335548-379543	NOTEST	0.29903	0	#NAME?	0	1	1	no
FBtr0304051	FBgn0259682	Jabba	2R:14642499-14648587	NOTEST	5.8981e-05	0	#NAME?	0	1	1	no
FBtr0304056	FBgn0032129	jp	2L:9547719-9566750	NOTEST	0.170736	0	#NAME?	0	1	1	no
FBtr0304057	FBgn0032129	jp	2L:9547719-9566750	NOTEST	0.0466847	0	#NAME?	0	1	1	no
FBtr0304067	FBgn0262111	f	X:17126974-17174997	NOTEST	0.00982415	0	#NAME?	0	1	1	no
FBtr0304123	FBgn0262140	CG42866	2L:19961223-19961685	NOTEST	0.849911	0	#NAME?	0	1	1	no
FBtr0304147	FBgn0085511	CR40719	U:9970555-9970990	NOTEST	0.549671	0	#NAME?	0	1	1	no
FBtr0304157	FBgn0039151	CG13607	3R:19939007-19955977	NOTEST	2.11772e-05	0	#NAME?	0	1	1	no
FBtr0304178	FBgn0262369	mir-31b	X:8801100-8948608	NOTEST	7.71006	0	#NAME?	0	1	1	no
FBtr0304184	FBgn0262178	mir-981	X:1667751-1747700	OK	44.694	0	#NAME?	nan	0.00245	0.30161	no
FBtr0304196	FBgn0262373	mir-9a	3L:19558230-19558308	OK	57.2313	0	#NAME?	nan	0.12365	0.937496	no
FBtr0304212	FBgn0262191	mir-2497	2L:16677184-16679691	OK	23.2887	0	#NAME?	nan	0.1187	0.937496	no
FBtr0304217	FBgn0262378	mir-317	3R:5916847-5916939	NOTEST	27.7751	0	#NAME?	0	1	1	no
FBtr0304230	FBgn0262383	mir-284	3R:8377236-8377336	NOTEST	19.6936	0	#NAME?	0	1	1	no
FBtr0304247	FBgn0262386	mir-306	2L:16680053-16700825	OK	116.865	0	#NAME?	nan	0.08815	0.937496	no
FBtr0304259	FBgn0262389	mir-1017	3R:20311149-20316869	OK	448.324	0	#NAME?	nan	0.14225	0.95767	no
FBtr0304321	FBgn0262405	mir-998	3R:17446025-17486161	OK	14.7854	0	#NAME?	nan	0.0262	0.683805	no
FBtr0304345	FBgn0262413	mir-9b	2L:16680053-16700825	OK	87.2447	0	#NAME?	nan	0.09885	0.937496	no
FBtr0304420	FBgn0262437	mir-274	3L:11643616-11673444	OK	19.6936	0	#NAME?	nan	0.0639	0.878192	no
FBtr0304429	FBgn0262293	mir-2490	2LHet:19632-32995	OK	206.204	0	#NAME?	nan	0.08835	0.937496	no
FBtr0304448	FBgn0262301	mir-979	X:19455372-19459629	OK	48.5997	0	#NAME?	nan	0.0965	0.937496	no
FBtr0304460	FBgn0262307	mir-990	2R:12761276-12783157	OK	259.163	0	#NAME?	nan	0.06055	0.853246	no
FBtr0304476	FBgn0262315	mir-2493	3R:10921678-10957646	OK	77.9027	0	#NAME?	nan	0.0578	0.844284	no
FBtr0304489	FBgn0262321	mir-960	2L:5626290-5658553	NOTEST	26.5467	0	#NAME?	0	1	1	no
FBtr0304501	FBgn0262327	mir-2281	3R:10217404-10307435	OK	34.9546	0	#NAME?	nan	0.0203	0.636945	no
FBtr0304504	FBgn0262460	mir-2a-2	2L:19567899-19577315	OK	83.683	0	#NAME?	nan	0.0432	0.790731	no
FBtr0304514	FBgn0262333	mir-963	2L:5626290-5658553	OK	31.9524	0	#NAME?	nan	0.122	0.937496	no
FBtr0304612	FBgn0053337	CG33337	3R:19415862-19418491	NOTEST	0.0662774	0	#NAME?	0	1	1	no
FBtr0304639	FBgn0259958	Sfp24F	2L:4441428-4442060	LOWDATA	0.116731	0	#NAME?	0	1	1	no
FBtr0304681	FBgn0020279	lig	2R:3955459-3966320	NOTEST	0.236125	0	#NAME?	0	1	1	no
FBtr0304696	FBgn0000662	fl(2)d	2R:9707128-9712058	NOTEST	0.186244	0	#NAME?	0	1	1	no
FBtr0304700	FBgn0003388	shd	3L:14607557-14615305	NOTEST	0.118898	0	#NAME?	0	1	1	no
FBtr0304702	FBgn0036795	CG18233	3L:18593249-18611043	NOTEST	0.031603	0	#NAME?	0	1	1	no
FBtr0304738	FBgn0085328	CG34299	3R:26075304-26076282	NOTEST	0.217898	0	#NAME?	0	1	1	no
FBtr0304825	FBgn0262483	Rbp	3R:11200423-11228265	NOTEST	0.00930645	0	#NAME?	0	1	1	no
FBtr0304834	FBgn0262509	nrm	3L:22991471-23033400	NOTEST	0.0637401	0	#NAME?	0	1	1	no
FBtr0304850	FBgn0013733	shot	2R:9751741-9829615	NOTEST	0.0133716	0	#NAME?	0	1	1	no
FBtr0304852	FBgn0013733	shot	2R:9751741-9829615	NOTEST	0.00332348	0	#NAME?	0	1	1	no
FBtr0304864	FBgn0262475	bru-2	2L:12343642-12397528	NOTEST	0.00011173	0	#NAME?	0	1	1	no
FBtr0304886	FBgn0262546	CG43100	2L:7839873-7840332	NOTEST	0.332092	0	#NAME?	0	1	1	no
FBtr0304896	FBgn0262569	CG43109	2R:14754895-14755672	OK	0.625024	0	#NAME?	nan	0.1238	0.937496	no
FBtr0304901	FBgn0033628	CG13203	2R:7261111-7264614	NOTEST	0.191454	0	#NAME?	0	1	1	no
FBtr0304902	FBgn0033628	CG13203	2R:7261111-7264614	OK	0.740032	0	#NAME?	nan	0.004	0.394638	no
FBtr0304905	FBgn0261649	tinc	3R:13637262-13698229	OK	1.27423	0	#NAME?	nan	0.11535	0.937496	no
FBtr0304920	FBgn0085413	CG34384	3R:3640082-3680507	NOTEST	0.0354917	0	#NAME?	0	1	1	no
FBtr0304928	FBgn0261671	tweek	2L:16888489-16917052	NOTEST	0.428863	0	#NAME?	0	1	1	no
FBtr0304930	FBgn0261671	tweek	2L:16888489-16917052	NOTEST	0.0496067	0	#NAME?	0	1	1	no
FBtr0304953	FBgn0026147	CG16833	2L:10989400-11001476	NOTEST	0.106908	0	#NAME?	0	1	1	no
FBtr0304960	FBgn0262581	CG43121	3L:14665034-14665537	NOTEST	0.283383	0	#NAME?	0	1	1	no
FBtr0304982	FBgn0262737	mub	3L:21837887-21925802	OK	7.73525	0	#NAME?	nan	0.0973	0.937496	no
FBtr0305005	FBgn0259244	CG42342	3R:12328491-12397085	NOTEST	0.0867985	0	#NAME?	0	1	1	no
FBtr0305006	FBgn0259244	CG42342	3R:12328491-12397085	NOTEST	0.00191971	0	#NAME?	0	1	1	no
FBtr0305007	FBgn0038545	CG7713	3R:13620787-13622039	OK	1.36569	0	#NAME?	nan	0.1468	0.963599	no
FBtr0305034	FBgn0042693	PP2A-B'	3R:13993478-14009201	NOTEST	0.0426927	0	#NAME?	0	1	1	no
FBtr0305036	FBgn0051163	SKIP	3R:17959551-18121848	OK	0.970666	0	#NAME?	nan	0.11735	0.937496	no
FBtr0305046	FBgn0262576	CG43116	3R:21821600-21822718	NOTEST	0.183745	0	#NAME?	0	1	1	no
FBtr0305047	FBgn0001139	gro	3R:21867457-21877979	OK	1.33201	0	#NAME?	nan	0.14025	0.95218	no
FBtr0305061	FBgn0259246	brp	2R:5391269-5428822	NOTEST	0.0136107	0	#NAME?	0	1	1	no
FBtr0305072	FBgn0250823	gish	3R:12098173-12130490	OK	0.964492	0	#NAME?	nan	0.08325	0.937496	no
FBtr0305073	FBgn0035793	CG7546	3L:7504085-7510416	NOTEST	0.308738	0	#NAME?	0	1	1	no
FBtr0305077	FBgn0033739	Dyb	2R:8324849-8340421	OK	0.852679	0	#NAME?	nan	0.17025	0.989085	no
FBtr0305078	FBgn0050334	CG30334	2R:8324849-8340421	NOTEST	0.305074	0	#NAME?	0	1	1	no
FBtr0305087	FBgn0039594	CG9990	3R:24500762-24521661	NOTEST	0.0436042	0	#NAME?	0	1	1	no
FBtr0305095	FBgn0052062	A2bp1	3L:10474511-10587112	NOTEST	0.0443143	0	#NAME?	0	1	1	no
FBtr0305128	FBgn0031729	CG12511	2L:5678637-5679223	NOTEST	0.0118534	0	#NAME?	0	1	1	no
FBtr0305157	FBgn0263097	Glut4EF	3R:5700402-5821086	NOTEST	0.0040821	0	#NAME?	0	1	1	no
FBtr0305160	FBgn0261451	trol	X:2364492-2439423	NOTEST	0.217517	0	#NAME?	0	1	1	no
FBtr0305177	FBgn0029854	CG3566	X:6161846-6170757	NOTEST	0.23052	0	#NAME?	0	1	1	no
FBtr0305185	FBgn0026083	tyf	X:4005188-4022980	NOTEST	0.0104554	0	#NAME?	0	1	1	no
FBtr0305194	FBgn0000028	acj6	X:15245314-15272487	NOTEST	0.437848	0	#NAME?	0	1	1	no
FBtr0305195	FBgn0000028	acj6	X:15245314-15272487	NOTEST	0.00163947	0	#NAME?	0	1	1	no
FBtr0305256	FBgn0041781	SCAR	2L:10976771-10987420	NOTEST	0.147814	0	#NAME?	0	1	1	no
FBtr0305274	FBgn0052413	CG32413	3L:5895985-5897152	NOTEST	0.107069	0	#NAME?	0	1	1	no
FBtr0305284	FBgn0262610	CG43136	X:5747835-5748462	NOTEST	0.100252	0	#NAME?	0	1	1	no
FBtr0305339	FBgn0037613	Cks85A	3R:4526703-4547042	NOTEST	0.183646	0	#NAME?	0	1	1	no
FBtr0305343	FBgn0029835	CG5921	X:5944860-5959679	NOTEST	6.32616e-07	0	#NAME?	0	1	1	no
FBtr0305481	FBgn0262620	CG43144	2L:21657555-21658249	NOTEST	0.000793615	0	#NAME?	0	1	1	no
FBtr0305564	FBgn0032582	CG13258	2L:16292126-16292970	NOTEST	0.000538114	0	#NAME?	0	1	1	no
FBtr0305576	FBgn0036678	CG11905	3L:16921480-16928636	NOTEST	0.0220238	0	#NAME?	0	1	1	no
FBtr0305584	FBgn0262743	Fs(2)Ket	2L:20734608-20752341	NOTEST	0.0385421	0	#NAME?	0	1	1	no
FBtr0305588	FBgn0015602	BEAF-32	2R:10657103-10660135	NOTEST	0.110822	0	#NAME?	0	1	1	no
FBtr0305590	FBgn0259112	CG42254	2R:10657103-10660135	NOTEST	0.29415	0	#NAME?	0	1	1	no
FBtr0305591	FBgn0030425	CG3775	X:12679595-12790864	LOWDATA	0.146618	0	#NAME?	0	1	1	no
FBtr0305598	FBgn0052642	CG32642	X:12853314-12854653	NOTEST	0.17385	0	#NAME?	0	1	1	no
FBtr0305608	FBgn0262687	CR43157	X:11813078-11813613	NOTEST	0.204334	0	#NAME?	0	1	1	no
FBtr0305620	FBgn0045852	ham	2L:18762873-18792906	NOTEST	0.301399	0	#NAME?	0	1	1	no
FBtr0305651	FBgn0003638	su(w[a])	X:906811-940075	NOTEST	0.0322716	0	#NAME?	0	1	1	no
FBtr0305661	FBgn0028880	CG15256	2L:15550409-15552029	NOTEST	4.1191e-07	0	#NAME?	0	1	1	no
FBtr0305662	FBgn0020385	pug	3R:6522239-6529038	NOTEST	0.116653	0	#NAME?	0	1	1	no
FBtr0305679	FBgn0033113	Spn42Dc	2R:2768499-2772378	NOTEST	0.109013	0	#NAME?	0	1	1	no
FBtr0305689	FBgn0263929	jvl	3R:10567308-10621590	NOTEST	0.0146895	0	#NAME?	0	1	1	no
FBtr0305707	FBgn0262722	CG43166	3R:20651512-20652193	NOTEST	1.51575	0	#NAME?	0	1	1	no
FBtr0305900	FBgn0262787	CG43168	3L:6268886-6270135	NOTEST	0.0485786	0	#NAME?	0	1	1	no
FBtr0305917	FBgn0262794	CG43175	3R:13470408-13470981	NOTEST	0.35721	0	#NAME?	0	1	1	no
FBtr0305974	FBgn0039507	mrt	3R:23100515-23108383	OK	3.16698	0	#NAME?	nan	0.06395	0.878192	no
FBtr0305982	FBgn0016119	ATPsyn-Cf6	3R:19180941-19181786	OK	1.59375	0	#NAME?	nan	0.12295	0.937496	no
FBtr0306007	FBgn0037723	SpdS	3R:5457362-5463329	LOWDATA	0.778007	0	#NAME?	0	1	1	no
FBtr0306013	FBgn0010470	Fkbp13	2R:17374669-17385431	NOTEST	0.000923544	0	#NAME?	0	1	1	no
FBtr0306026	FBgn0003513	ss	3R:12200155-12229412	NOTEST	0.00533656	0	#NAME?	0	1	1	no
FBtr0306027	FBgn0003513	ss	3R:12200155-12229412	NOTEST	0.0170393	0	#NAME?	0	1	1	no
FBtr0306055	FBgn0262811	CG43182	X:162541-364670	OK	0.703382	0	#NAME?	nan	0.01135	0.574585	no
FBtr0306058	FBgn0262813	CG43184	3L:13830855-13831180	NOTEST	0.686566	0	#NAME?	0	1	1	no
FBtr0306061	FBgn0262819	CG43190	2R:7731882-7732604	NOTEST	0.0922057	0	#NAME?	0	1	1	no
FBtr0306067	FBgn0262827	CG43198	X:7346726-7347369	NOTEST	0.388786	0	#NAME?	0	1	1	no
FBtr0306112	FBgn0033092	CG9422	2R:2561108-2580667	NOTEST	0.491201	0	#NAME?	0	1	1	no
FBtr0306134	FBgn0030320	CG2247	X:11500321-11505682	NOTEST	0.48597	0	#NAME?	0	1	1	no
FBtr0306148	FBtr0306148	CR43212-RA	X:11489687-11491578	NOTEST	0.258921	0	#NAME?	0	1	1	no
FBtr0306155	FBgn0036510	CG7427	3L:15556526-15558659	OK	1.34518	0	#NAME?	nan	0.1199	0.937496	no
FBtr0306165	FBgn0003187	qua	2L:17486805-17497208	NOTEST	8.17873e-07	0	#NAME?	0	1	1	no
FBtr0306206	FBgn0262870	axo	3L:4629603-4687317	NOTEST	0.00789285	0	#NAME?	0	1	1	no
FBtr0306209	FBgn0262871	lute	3R:13200554-13217059	OK	1.17393	0	#NAME?	nan	0.12105	0.937496	no
FBtr0306233	FBgn0262872	milt	2L:7032720-7056010	NOTEST	0.00245133	0	#NAME?	0	1	1	no
FBtr0306260	FBgn0020249	stck	3R:4182699-4188276	OK	1.77512	0	#NAME?	nan	0.0943	0.937496	no
FBtr0306280	FBgn0262874	CG43229	X:18032574-18033033	NOTEST	0.000319852	0	#NAME?	0	1	1	no
FBtr0306284	FBgn0262877	CG43232	2L:6932120-6942814	NOTEST	0.502104	0	#NAME?	0	1	1	no
FBtr0306303	FBgn0262889	CG43244	2R:8131503-8132206	NOTEST	0.183224	0	#NAME?	0	1	1	no
FBtr0306304	FBgn0262890	CG43245	3L:10765024-10766499	NOTEST	8.39716e-05	0	#NAME?	0	1	1	no
FBtr0306306	FBgn0262892	CG43247	3L:15325345-15325977	NOTEST	0.118075	0	#NAME?	0	1	1	no
FBtr0306309	FBgn0262893	CG43248	3L:15523183-15524573	NOTEST	3.87822e-06	0	#NAME?	0	1	1	no
FBtr0306311	FBgn0262895	CG43250	3L:17026218-17026776	NOTEST	0.305645	0	#NAME?	0	1	1	no
FBtr0306326	FBgn0036958	CG17233	3L:20224768-20238412	NOTEST	0.060272	0	#NAME?	0	1	1	no
FBtr0306328	FBgn0036958	CG17233	3L:20224768-20238412	NOTEST	0.144697	0	#NAME?	0	1	1	no
FBtr0306347	FBgn0025865	Cortactin	3R:16887401-16890193	NOTEST	0.00349547	0	#NAME?	0	1	1	no
FBtr0306392	FBgn0032010	CG8086	2L:8244159-8257502	NOTEST	0.000108406	0	#NAME?	0	1	1	no
FBtr0306546	FBgn0262944	CR43263	2L:1216853-1217785	NOTEST	0.0675779	0	#NAME?	0	1	1	no
FBtr0306549	FBgn0041004	CG17715	2L:22736951-22747273	OK	3.68082	0	#NAME?	nan	0.14905	0.966636	no
FBtr0306563	FBgn0261985	Ptpmeg	3L:328096-356050	NOTEST	0.0283878	0	#NAME?	0	1	1	no
FBtr0306567	FBgn0035422	RpL28	3L:3219155-3222960	OK	0.774321	0	#NAME?	nan	0.2085	0.994951	no
FBtr0306571	FBgn0034031	CG12963	2R:11442950-11449941	NOTEST	0.00657256	0	#NAME?	0	1	1	no
FBtr0306572	FBgn0034031	CG12963	2R:11442950-11449941	NOTEST	0.000435963	0	#NAME?	0	1	1	no
FBtr0306590	FBgn0002121	l(2)gl	2L:9838-21376	NOTEST	0.00302588	0	#NAME?	0	1	1	no
FBtr0306620	FBgn0013718	nuf	3L:14183969-14226350	OK	3.74467	0	#NAME?	nan	0.00285	0.32497	no
FBtr0306635	FBgn0013765	cnn	2R:9326818-9337980	OK	0.905638	0	#NAME?	nan	0.1185	0.937496	no
FBtr0306638	FBgn0260660	mp	3L:6991942-7046599	NOTEST	0.0336525	0	#NAME?	0	1	1	no
FBtr0306657	FBgn0000064	Ald	3R:22079790-22087313	NOTEST	0.0379398	0	#NAME?	0	1	1	no
FBtr0306685	FBgn0082582	tmod	3R:26358328-26404627	NOTEST	0.139557	0	#NAME?	0	1	1	no
FBtr0306699	FBgn0261551	CG42669	3L:2377718-2466353	NOTEST	0.138053	0	#NAME?	0	1	1	no
FBtr0306714	FBgn0262961	CG43272	2R:13104053-13266881	NOTEST	0.540365	0	#NAME?	0	1	1	no
FBtr0306720	FBgn0262967	CG43278	X:7383186-7387185	NOTEST	0.245707	0	#NAME?	0	1	1	no
FBtr0306737	FBgn0031097	obst-A	X:20110928-20114254	LOWDATA	0.000160091	0	#NAME?	0	1	1	no
FBtr0306740	FBtr0306740	CR10991-RB	3R:1674674-1675410	OK	0.715511	0	#NAME?	nan	0.1052	0.937496	no
FBtr0306744	FBgn0262975	cnc	3R:18994038-19052433	NOTEST	0.459392	0	#NAME?	0	1	1	no
FBtr0306797	FBgn0034942	CG13566	2R:19849177-19850034	NOTEST	0.09044	0	#NAME?	0	1	1	no
FBtr0306903	FBgn0263022	CG43317	3R:11659183-11660147	NOTEST	0.322019	0	#NAME?	0	1	1	no
FBtr0306931	FBgn0263077	CG43340	2R:3510746-3544275	NOTEST	0.0402215	0	#NAME?	0	1	1	no
FBtr0306932	FBgn0263077	CG43340	2R:3510746-3544275	NOTEST	5.95593e-05	0	#NAME?	0	1	1	no
FBtr0306934	FBgn0263077	CG43340	2R:3510746-3544275	NOTEST	0.226842	0	#NAME?	0	1	1	no
FBtr0306947	FBgn0263048	CG43343	3R:18207756-18215436	NOTEST	0.00232213	0	#NAME?	0	1	1	no
FBtr0307034	FBgn0015031	cype	2L:5327240-5327969	OK	7.56134	0	#NAME?	nan	0.13295	0.946701	no
FBtr0307050	FBgn0052774	Muc4B	X:4138156-4139824	NOTEST	0.0604208	0	#NAME?	0	1	1	no
FBtr0307064	FBgn0031717	Oscillin	2L:5547085-5549614	NOTEST	0.311905	0	#NAME?	0	1	1	no
FBtr0307067	FBgn0033271	CG8708	2R:4046910-4049070	NOTEST	0.0768604	0	#NAME?	0	1	1	no
FBtr0307077	FBgn0020510	Abi	3R:9944983-9948142	OK	2.85094	0	#NAME?	nan	0.04875	0.815098	no
FBtr0307101	FBgn0263086	CG43354	2L:18309186-18309407	NOTEST	2.91175	0	#NAME?	0	1	1	no
FBtr0307105	FBgn0003313	sala	2L:11484706-11486949	LOWDATA	0.00211154	0	#NAME?	0	1	1	no
FBtr0307106	FBgn0263088	CR43356	2L:12172980-12174638	NOTEST	0.288186	0	#NAME?	0	1	1	no
FBtr0307282	FBgn0030027	CG1632	X:8146702-8261202	NOTEST	0.0326748	0	#NAME?	0	1	1	no
FBtr0307311	FBgn0263110	CG43367	3L:4193992-4224003	NOTEST	0.000132301	0	#NAME?	0	1	1	no
FBtr0307324	FBgn0263111	cac	X:11825981-11879120	OK	0.672913	0	#NAME?	nan	0.08095	0.937496	no
FBtr0307347	FBgn0034364	CG5493	2R:14502564-14506833	NOTEST	0.0443698	0	#NAME?	0	1	1	no
FBtr0307348	FBgn0034364	CG5493	2R:14502564-14506833	NOTEST	0.0456301	0	#NAME?	0	1	1	no
FBtr0307380	FBgn0052694	CG32694	X:9883722-9900915	NOTEST	0.0512054	0	#NAME?	0	1	1	no
FBtr0307488	FBgn0261710	nocte	X:10354768-10371234	NOTEST	0.0326856	0	#NAME?	0	1	1	no
FBtr0307498	FBgn0032897	CG9336	2L:20858694-20861014	NOTEST	0.1505	0	#NAME?	0	1	1	no
FBtr0307513	FBgn0263973	jv	3L:6543837-6596466	OK	0.545812	0	#NAME?	nan	0.17585	0.994951	no
FBtr0307523	FBgn0051668	CG31668	2L:2203720-2206166	NOTEST	0.0483022	0	#NAME?	0	1	1	no
FBtr0307526	FBgn0003423	slgA	X:21245017-21256188	LOWDATA	0.0551349	0	#NAME?	0	1	1	no
FBtr0307527	FBgn0003423	slgA	X:21245017-21256188	OK	4.55229	0	#NAME?	nan	0.1263	0.937496	no
FBtr0307529	FBgn0003423	slgA	X:21245017-21256188	NOTEST	0.090827	0	#NAME?	0	1	1	no
FBtr0307547	FBgn0005632	faf	3R:27602741-27619629	NOTEST	0.0574831	0	#NAME?	0	1	1	no
FBtr0307590	FBgn0030167	CG15252	X:9872185-9874597	NOTEST	0.000228631	0	#NAME?	0	1	1	no
FBtr0307881	FBgn0263220	Hk	X:10128790-10157518	NOTEST	0.0178332	0	#NAME?	0	1	1	no
FBtr0307882	FBgn0263220	Hk	X:10128790-10157518	NOTEST	0.103857	0	#NAME?	0	1	1	no
FBtr0308031	FBgn0038277	RpS5b	3R:10726153-10727310	NOTEST	8.03287e-05	0	#NAME?	0	1	1	no
FBtr0308039	FBgn0037448	CG15186	3R:2304032-2320747	NOTEST	0.0856011	0	#NAME?	0	1	1	no
FBtr0308085	FBgn0000259	CkIIbeta	X:11686565-11695620	NOTEST	0.0996286	0	#NAME?	0	1	1	no
FBtr0308089	FBgn0001624	dlg1	X:11263697-11303809	NOTEST	0.338659	0	#NAME?	0	1	1	no
FBtr0308094	FBgn0260660	mp	3L:6991942-7046599	OK	0.719443	0	#NAME?	nan	0.06345	0.875469	no
FBtr0308133	FBgn0003345	sd	X:15698402-15721714	NOTEST	0.22774	0	#NAME?	0	1	1	no
FBtr0308196	FBgn0004587	B52	3R:9487032-9492613	NOTEST	0.0314107	0	#NAME?	0	1	1	no
FBtr0308217	FBgn0261873	sdt	X:8072581-8134507	NOTEST	0.0329198	0	#NAME?	0	1	1	no
FBtr0308222	FBgn0259240	Ten-a	X:12022927-12229249	NOTEST	0.0461299	0	#NAME?	0	1	1	no
FBtr0308229	FBgn0035313	CG13810	3L:2185929-2187676	NOTEST	0.0315093	0	#NAME?	0	1	1	no
FBtr0308236	FBgn0004028	wupA	X:17999600-18010858	NOTEST	1.15129e-05	0	#NAME?	0	1	1	no
FBtr0308291	FBgn0058005	CG40005	2L:22841769-22843208	NOTEST	0.0830199	0	#NAME?	0	1	1	no
FBtr0308308	FBgn0263257	cngl	X:15280070-15335251	NOTEST	0.00474566	0	#NAME?	0	1	1	no
FBtr0308314	FBgn0035430	CG12009	3L:3291458-3299000	NOTEST	0.0128797	0	#NAME?	0	1	1	no
FBtr0308317	FBgn0037408	NPFR1	3R:2013036-2021125	NOTEST	0.000320815	0	#NAME?	0	1	1	no
FBtr0308337	FBgn0015773	NetA	X:14498044-14547864	NOTEST	0.181232	0	#NAME?	0	1	1	no
FBtr0308346	FBgn0085434	NaCP60E	2R:20779162-20815798	NOTEST	0.0831022	0	#NAME?	0	1	1	no
FBtr0308347	FBgn0085434	NaCP60E	2R:20779162-20815798	NOTEST	0.0144535	0	#NAME?	0	1	1	no
FBtr0308494	FBgn0263271	CG43397	2R:6209699-6304501	OK	0.550626	0	#NAME?	nan	0.0171	0.627778	no
FBtr0308565	FBgn0260753	Pdfr	X:2446238-2472673	NOTEST	0.20852	0	#NAME?	0	1	1	no
FBtr0308574	FBgn0032713	CG17323	2L:18823573-18826553	NOTEST	0.109268	0	#NAME?	0	1	1	no
FBtr0308575	FBgn0032713	CG17323	2L:18823573-18826553	NOTEST	0.000248877	0	#NAME?	0	1	1	no
FBtr0308593	FBgn0062413	Ctr1A	X:6555679-6562291	NOTEST	0.157471	0	#NAME?	0	1	1	no
FBtr0308604	FBgn0030747	CG4301	X:16299727-16308436	NOTEST	8.55291e-05	0	#NAME?	0	1	1	no
FBtr0308605	FBgn0030747	CG4301	X:16299727-16308436	NOTEST	0.00863406	0	#NAME?	0	1	1	no
FBtr0308606	FBgn0030748	Traf-like	X:16309078-16316298	NOTEST	0.000185659	0	#NAME?	0	1	1	no
FBtr0308616	FBgn0039235	CG10899	3R:20682104-20683281	NOTEST	0.0034988	0	#NAME?	0	1	1	no
FBtr0308622	FBgn0263289	scrib	3R:22362071-22429773	NOTEST	0.331008	0	#NAME?	0	1	1	no
FBtr0308633	FBgn0263289	scrib	3R:22362071-22429773	NOTEST	0.511024	0	#NAME?	0	1	1	no
FBtr0308636	FBgn0262535	CG43089	3L:3714026-3714578	NOTEST	0.287213	0	#NAME?	0	1	1	no
FBtr0308641	FBgn0039595	AR-2	3R:24562830-24570504	NOTEST	0.0309274	0	#NAME?	0	1	1	no
FBtr0308765	FBgn0263336	CR43417	2R:12704093-12706745	NOTEST	0.0364514	0	#NAME?	0	1	1	no
FBtr0308766	FBgn0263336	CR43417	2R:12704093-12706745	NOTEST	0.000622601	0	#NAME?	0	1	1	no
FBtr0308792	FBgn0003435	sm	2R:15405368-15519013	OK	0.565359	0	#NAME?	nan	0.0158	0.624414	no
FBtr0308811	FBgn0036817	CG6865	3L:18856746-18858614	NOTEST	2.85703e-05	0	#NAME?	0	1	1	no
FBtr0308813	FBgn0036820	CG6852	3L:18862329-18865653	OK	2.31218	0	#NAME?	nan	0.1737	0.994951	no
FBtr0308830	FBgn0030640	CG6294	X:15356754-15361562	NOTEST	0.0808473	0	#NAME?	0	1	1	no
FBtr0308840	FBgn0010482	l(2)01289	2R:2608605-2628177	NOTEST	6.9481e-05	0	#NAME?	0	1	1	no
FBtr0308852	FBgn0263346	CG43427	3R:485300-537915	NOTEST	0.0408694	0	#NAME?	0	1	1	no
FBtr0308914	FBgn0000179	bi	X:4281828-4505418	NOTEST	0.119642	0	#NAME?	0	1	1	no
FBtr0308940	FBgn0052835	CR32835	2R:18838670-18841323	NOTEST	0.0416727	0	#NAME?	0	1	1	no
FBtr0309064	FBgn0036460	CG5114	3L:14975934-14977586	NOTEST	0.000181004	0	#NAME?	0	1	1	no
FBtr0309069	FBgn0261638	CR42721	3R:2592771-2605450	NOTEST	0.0256369	0	#NAME?	0	1	1	no
FBtr0309091	FBgn0262125	Sec23	3R:1474786-1478351	NOTEST	4.44803e-05	0	#NAME?	0	1	1	no
FBtr0309093	FBgn0038163	CG10841	3R:9457663-9460583	NOTEST	0.00968014	0	#NAME?	0	1	1	no
FBtr0309099	FBgn0037635	CG9837	3R:4633400-4639301	LOWDATA	0.313126	0	#NAME?	0	1	1	no
FBtr0309191	FBgn0263410	CR43456	3R:21327548-21328299	OK	1.33111	0	#NAME?	nan	0.0049	0.420765	no
FBtr0309202	FBgn0013995	Calx	3R:16803906-16841335	NOTEST	0.0430091	0	#NAME?	0	1	1	no
FBtr0309225	FBgn0051973	Cda5	2L:25401-65404	NOTEST	0.0538728	0	#NAME?	0	1	1	no
FBtr0309226	FBgn0051973	Cda5	2L:25401-65404	NOTEST	0.294168	0	#NAME?	0	1	1	no
FBtr0309294	FBgn0013305	Nmda1	2R:8762668-8770673	NOTEST	0.178273	0	#NAME?	0	1	1	no
FBtr0309309	FBgn0263453	CR43476	3R:23166343-23198296	NOTEST	0.0918402	0	#NAME?	0	1	1	no
FBtr0309318	FBgn0037395	CG10280	3R:1836294-1837654	NOTEST	0.00144297	0	#NAME?	0	1	1	no
FBtr0309517	FBgn0263501	CR43490	3R:13113509-13114540	NOTEST	0.0513361	0	#NAME?	0	1	1	no
FBtr0309583	FBgn0263517	mir-4976	2R:2715860-2726432	OK	87.3865	0	#NAME?	nan	0.0308	0.716451	no
FBtr0309588	FBgn0263519	mir-4964	X:8801100-8948608	OK	87.7327	0	#NAME?	nan	0.00855	0.510468	no
FBtr0309595	FBgn0263522	mir-4982	2R:14605618-14642026	NOTEST	9.89736	0	#NAME?	0	1	1	no
FBtr0309637	FBgn0263538	mir-4965	X:16493273-16504492	OK	70.4387	0	#NAME?	nan	0.0374	0.750673	no
FBtr0309645	FBgn0263541	mir-4986	3L:9724337-9726907	LOWDATA	14.8978	0	#NAME?	0	1	1	no
FBtr0309648	FBgn0263542	mir-4954	X:1918788-1955948	OK	58.2165	0	#NAME?	nan	0.01745	0.627778	no
FBtr0309654	FBgn0263544	mir-4949	3R:27041866-27045352	LOWDATA	31.0698	0	#NAME?	0	1	1	no
FBtr0309663	FBgn0263547	mir-4944	3R:6333282-6471495	OK	14.5281	0	#NAME?	nan	0.002	0.264971	no
FBtr0309666	FBgn0263548	mir-4957	X:15213511-15222062	NOTEST	41.03	0	#NAME?	0	1	1	no
FBtr0309716	FBgn0263567	mir-4915	X:23835-36727	OK	10.226	0	#NAME?	nan	0.03915	0.760455	no
FBtr0309750	FBgn0086533	snoRNA:Me18S-C419	3LHet:2397790-2398981	OK	96.2569	0	#NAME?	nan	0.005	0.424116	no
FBtr0309756	FBgn0261455	scaRNA:mgU5-38	3R:17860019-17864114	OK	94.5763	0	#NAME?	nan	0.18915	0.994951	no
FBtr0309760	FBgn0263461	snoRNA:CG32479-a	3L:871898-895313	OK	1.95997	0	#NAME?	nan	0.00655	0.459063	no
FBtr0309766	FBgn0263467	snoRNA:nop5-x16-a	2L:6914299-6920210	OK	18.9153	0	#NAME?	nan	0.05315	0.834503	no
FBtr0309771	FBgn0263472	snoRNA:2R:9445205	2R:9445204-9445355	OK	16.109	0	#NAME?	nan	0.0644	0.879847	no
FBtr0309773	FBgn0263474	snoRNA:bur-a	2L:21174382-21179697	OK	20.1363	0	#NAME?	nan	0.1286	0.940071	no
FBtr0309777	FBgn0263478	snoRNA:Edc3-a	3L:17518432-17522961	OK	5.19456	0	#NAME?	nan	0.0363	0.743625	no
FBtr0309783	FBgn0263484	snoRNA:Pi4KIIalpha-a	3R:1380805-1389374	OK	6.36666	0	#NAME?	nan	0.1167	0.937496	no
FBtr0309787	FBgn0263488	unsRNA:CG10576-a	3L:5755126-5758691	OK	3.79634	0	#NAME?	nan	0.17125	0.991289	no
FBtr0309797	FBgn0036830	CG14077	3L:18898471-18907250	NOTEST	0.105469	0	#NAME?	0	1	1	no
FBtr0309802	FBgn0034761	CG4250	2R:18551192-18551979	NOTEST	0.000144574	0	#NAME?	0	1	1	no
FBtr0309818	FBgn0063298	CR31429	3R:4846067-4868071	NOTEST	0.13839	0	#NAME?	0	1	1	no
FBtr0309822	FBgn0263587	CR43612	3L:12530612-12565642	NOTEST	0.454679	0	#NAME?	0	1	1	no
FBtr0309823	FBgn0263587	CR43612	3L:12530612-12565642	NOTEST	0.283398	0	#NAME?	0	1	1	no
FBtr0309864	FBgn0039929	CG11076	4:1050336-1055183	OK	1.13064	0	#NAME?	nan	0.02475	0.668952	no
FBtr0309887	FBgn0086757	cbs	2R:9338090-9340898	NOTEST	0.000100424	0	#NAME?	0	1	1	no
FBtr0309962	FBgn0026086	Adar	X:1667751-1747700	NOTEST	0.125692	0	#NAME?	0	1	1	no
FBtr0309971	FBgn0029589	CG14810	X:1667751-1747700	NOTEST	0.076499	0	#NAME?	0	1	1	no
FBtr0309977	FBgn0263613	CR43622	2R:10937279-10937860	NOTEST	0.112453	0	#NAME?	0	1	1	no
FBtr0309989	FBgn0263623	CR43632	3R:21618321-21619025	NOTEST	0.0848438	0	#NAME?	0	1	1	no
FBtr0309997	FBgn0038220	CG12207	3R:10114793-10127998	OK	0.914698	0	#NAME?	nan	0.18645	0.994951	no
FBtr0310005	FBgn0260943	Rbp6	3L:17051873-17231312	OK	301.964	0	#NAME?	nan	5e-05	0.0173887	yes
FBtr0310011	FBgn0263648	CR43639	2L:14263026-14328262	NOTEST	0.122147	0	#NAME?	0	1	1	no
FBtr0310013	FBgn0263649	CR43640	2L:14263026-14328262	NOTEST	0.0256524	0	#NAME?	0	1	1	no
FBtr0310018	FBgn0261509	haf	2L:1555128-1611157	NOTEST	0.10074	0	#NAME?	0	1	1	no
FBtr0310030	FBgn0043364	cbt	2L:476219-540560	NOTEST	0.362772	0	#NAME?	0	1	1	no
FBtr0310046	FBgn0035484	CG11594	3L:4021456-4026011	NOTEST	1.70497e-05	0	#NAME?	0	1	1	no
FBtr0310090	FBgn0263654	CG43645	2L:17486120-17486365	OK	13.6403	0	#NAME?	nan	0.0507	0.82975	no
FBtr0310093	FBgn0033494	KCNQ	2R:6029842-6079899	NOTEST	0.00101181	0	#NAME?	0	1	1	no
FBtr0310095	FBgn0033494	KCNQ	2R:6029842-6079899	NOTEST	0.511781	0	#NAME?	0	1	1	no
FBtr0310106	FBgn0263661	CR43652	3L:13074398-13075752	NOTEST	0.0369297	0	#NAME?	0	1	1	no
FBtr0310113	FBgn0263665	CR43656	X:22226585-22287377	LOWDATA	0.223366	0	#NAME?	0	1	1	no
FBtr0310138	FBgn0004169	up	X:13487506-13496536	NOTEST	0.000131663	0	#NAME?	0	1	1	no
FBtr0310266	FBgn0262125	Sec23	3R:1474786-1478351	NOTEST	7.29595e-05	0	#NAME?	0	1	1	no
FBtr0310301	FBgn0042650	disco-r	X:16012820-16043010	NOTEST	0.0905355	0	#NAME?	0	1	1	no
FBtr0310324	FBgn0034804	CG3831	2R:18824801-18828633	NOTEST	0.253011	0	#NAME?	0	1	1	no
FBtr0310330	FBgn0034903	CG9850	2R:19641236-19685915	NOTEST	0.140353	0	#NAME?	0	1	1	no
FBtr0310344	FBgn0034816	CG3085	2R:18962351-18966599	NOTEST	0.0540454	0	#NAME?	0	1	1	no
FBtr0310400	FBgn0265275	CG43674	3R:5165937-5188666	NOTEST	0.165669	0	#NAME?	0	1	1	no
FBtr0310421	FBgn0015570	alpha-Est2	3R:3367531-3370952	NOTEST	2.61886e-05	0	#NAME?	0	1	1	no
FBtr0310436	FBgn0053978	CG33978	4:178200-196265	NOTEST	0.251803	0	#NAME?	0	1	1	no
FBtr0310450	FBgn0033313	Cirl	2R:4502226-4512708	NOTEST	0.490138	0	#NAME?	0	1	1	no
FBtr0310471	FBgn0261860	CG42789	3R:22609330-22609930	NOTEST	0.449529	0	#NAME?	0	1	1	no
FBtr0310472	FBgn0261860	CG42789	3R:22609330-22609930	NOTEST	8.12858e-06	0	#NAME?	0	1	1	no
FBtr0310474	FBgn0031784	CG9222	2L:6131022-6132484	NOTEST	0.0358968	0	#NAME?	0	1	1	no
FBtr0310476	FBgn0013799	Deaf1	3L:19811273-19823786	NOTEST	0.0130361	0	#NAME?	0	1	1	no
FBtr0310491	FBgn0263772	CG43689	X:3970106-3986186	NOTEST	0.208191	0	#NAME?	0	1	1	no
FBtr0310493	FBgn0263772	CG43689	X:3970106-3986186	NOTEST	0.439476	0	#NAME?	0	1	1	no
FBtr0310503	FBgn0037184	CG14450	3L:22717332-22720889	NOTEST	0.0424153	0	#NAME?	0	1	1	no
FBtr0310536	FBgn0024728	Slip1	4:684246-690510	OK	3.60324	0	#NAME?	nan	0.1307	0.94657	no
FBtr0310552	FBgn0028399	TMS1	3L:16405821-16410277	NOTEST	0.00232057	0	#NAME?	0	1	1	no
FBtr0310567	FBgn0263776	CG43693	3L:11029457-11044471	OK	0.562863	0	#NAME?	nan	0.02945	0.706324	no
FBtr0310582	FBgn0263603	Zn72D	3L:16099693-16105726	NOTEST	0.177567	0	#NAME?	0	1	1	no
FBtr0310611	FBgn0040364	CG11378	X:1064860-1066773	NOTEST	2.0648e-06	0	#NAME?	0	1	1	no
FBtr0310612	FBgn0040361	CG14627	X:1075652-1077535	NOTEST	3.40718e-05	0	#NAME?	0	1	1	no
FBtr0310615	FBgn0036988	CG5262	3L:20421061-20423575	OK	0.622526	0	#NAME?	nan	0.18755	0.994951	no
FBtr0310619	FBgn0024362	CG11412	X:1236117-1238803	NOTEST	0.341365	0	#NAME?	0	1	1	no
FBtr0310625	FBgn0000228	Bsg25D	2L:5271727-5278558	NOTEST	0.345392	0	#NAME?	0	1	1	no
FBtr0310641	FBgn0031161	CG15445	X:20988185-20991471	NOTEST	0.140814	0	#NAME?	0	1	1	no
FBtr0310642	FBgn0031161	CG15445	X:20988185-20991471	NOTEST	0.105943	0	#NAME?	0	1	1	no
FBtr0310677	FBgn0010548	Aldh-III	2R:3354383-3364667	NOTEST	0.00080622	0	#NAME?	0	1	1	no
FBtr0321255	FBgn0028475	Hrd3	3R:19578597-19586322	NOTEST	0.163192	0	#NAME?	0	1	1	no
FBtr0321256	FBgn0039523	CG12885	3R:23346587-23359656	NOTEST	0.00748446	0	#NAME?	0	1	1	no
FBtr0321258	FBgn0036414	nan	3L:14179348-14182748	NOTEST	0.184355	0	#NAME?	0	1	1	no
FBtr0321265	FBgn0038516	CG5840	3R:13360536-13365685	NOTEST	0.115657	0	#NAME?	0	1	1	no
FBtr0321270	FBgn0032740	CG15172	2L:19022416-19023646	NOTEST	7.57391e-06	0	#NAME?	0	1	1	no
FBtr0321271	FBgn0032740	CG15172	2L:19022416-19023646	NOTEST	0.114474	0	#NAME?	0	1	1	no
FBtr0321272	FBgn0032740	CG15172	2L:19022416-19023646	NOTEST	1.03843e-05	0	#NAME?	0	1	1	no
FBtr0321293	FBgn0028490	CG31705	2L:11523303-11528205	NOTEST	0.000122439	0	#NAME?	0	1	1	no
FBtr0321306	FBgn0263846	CG43707	2L:3757255-3769235	NOTEST	0.0789705	0	#NAME?	0	1	1	no
FBtr0321322	FBgn0263847	CR43708	2L:3043894-3056143	OK	9.99556	0	#NAME?	nan	0.1951	0.994951	no
FBtr0321323	FBgn0263851	snoRNA:CD-24	4:85850-87833	OK	207.086	0	#NAME?	nan	0.0096	0.53849	no
FBtr0329827	FBgn0030844	ppk23	X:17460584-17463261	NOTEST	3.37751e-05	0	#NAME?	0	1	1	no
FBtr0329840	FBgn0263873	sick	2L:19796364-19958424	NOTEST	0.153271	0	#NAME?	0	1	1	no
FBtr0329879	FBgn0020767	Spred	2R:10647150-10656928	NOTEST	0.062086	0	#NAME?	0	1	1	no
FBtr0329882	FBgn0001319	kn	2R:10660154-10694566	OK	1.23516	0	#NAME?	nan	0.13195	0.946701	no
FBtr0329891	FBgn0000964	tj	2L:19464266-19467758	NOTEST	0.110973	0	#NAME?	0	1	1	no
FBtr0329900	FBgn0015558	tty	X:21199694-21210649	NOTEST	0.112606	0	#NAME?	0	1	1	no
FBtr0329908	FBgn0003130	Poxn	2R:11650069-11743150	NOTEST	0.394801	0	#NAME?	0	1	1	no
FBtr0329921	FBgn0036641	Smn	3L:16573497-16574647	NOTEST	0.207678	0	#NAME?	0	1	1	no
FBtr0329954	FBgn0050471	CG30471	2R:11421024-11425287	NOTEST	0.0190439	0	#NAME?	0	1	1	no
FBtr0329966	FBgn0031707	CG14020	2L:5517618-5519889	NOTEST	0.425433	0	#NAME?	0	1	1	no
FBtr0330054	FBgn0034400	CG15099	2R:14722767-14734124	NOTEST	0.131483	0	#NAME?	0	1	1	no
FBtr0330066	FBgn0024150	Ac78C	3L:21129546-21165030	NOTEST	0.138146	0	#NAME?	0	1	1	no
FBtr0330111	FBgn0039536	CG18437	3R:23488160-23502821	OK	0.588148	0	#NAME?	nan	0.12725	0.938919	no
FBtr0330139	FBgn0259099	DCX-EMAP	3L:14896904-14936007	NOTEST	0.0157022	0	#NAME?	0	1	1	no
FBtr0330180	FBgn0013753	Bgb	3L:1639710-1640952	OK	1.83874	0	#NAME?	nan	0.19575	0.994951	no
FBtr0330207	FBgn0261444	CG3638	X:1109321-1130717	NOTEST	0.0700662	0	#NAME?	0	1	1	no
FBtr0330219	FBgn0052982	CG32982	2L:9125735-9163721	NOTEST	0.000161372	0	#NAME?	0	1	1	no
FBtr0330237	FBgn0002787	Rpn8	2R:20279751-20292050	NOTEST	0.354709	0	#NAME?	0	1	1	no
FBtr0330260	FBgn0263994	CG43737	X:15069473-15083964	OK	0.579753	0	#NAME?	nan	0.07025	0.913966	no
FBtr0330265	FBgn0263993	CG43736	X:6762540-6775258	NOTEST	0.129787	0	#NAME?	0	1	1	no
FBtr0330266	FBgn0263993	CG43736	X:6762540-6775258	NOTEST	0.02029	0	#NAME?	0	1	1	no
FBtr0330283	FBgn0261553	CG42671	3L:11207604-11223612	OK	1.05914	0	#NAME?	nan	0.08125	0.937496	no
FBtr0330313	FBgn0038603	PKD	3R:14129000-14140129	NOTEST	0.000136538	0	#NAME?	0	1	1	no
FBtr0330319	FBgn0052813	CG32813	X:1274948-1286876	NOTEST	0.000764311	0	#NAME?	0	1	1	no
FBtr0330338	FBgn0085397	Fili	2R:17759534-17833764	OK	0.634919	0	#NAME?	nan	0.1511	0.971649	no
FBtr0330345	FBgn0264001	bru-3	3L:13515292-13796500	NOTEST	0.149535	0	#NAME?	0	1	1	no
FBtr0330355	FBgn0264001	bru-3	3L:13515292-13796500	NOTEST	0.0618814	0	#NAME?	0	1	1	no
FBtr0330404	FBgn0015926	dah	X:15222374-15227034	NOTEST	0.00998575	0	#NAME?	0	1	1	no
FBtr0330622	FBgn0000581	E(Pc)	2R:7339547-7352775	LOWDATA	0.000189684	0	#NAME?	0	1	1	no
FBtr0330657	FBgn0031392	AIF	2L:2151753-2155389	NOTEST	0.223876	0	#NAME?	0	1	1	no
FBtr0330669	FBgn0014010	Rab5	2L:2359195-2365273	OK	0.63948	0	#NAME?	nan	0.0735	0.922796	no
FBtr0330688	FBgn0264084	CR43753	2L:2271318-2279714	NOTEST	0.0418368	0	#NAME?	0	1	1	no
FBtr0330704	FBgn0264087	Slob	2L:7642004-7691061	NOTEST	0.15047	0	#NAME?	0	1	1	no
FBtr0330733	FBgn0264089	sli	2R:11756999-11809623	LOWDATA	0.257315	0	#NAME?	0	1	1	no
FBtr0331162	FBgn0000179	bi	X:4281828-4505418	NOTEST	0.0517456	0	#NAME?	0	1	1	no
FBtr0331189	FBgn0051635	CG31635	2L:6632797-6649114	NOTEST	0.0147167	0	#NAME?	0	1	1	no
FBtr0331197	FBgn0032330	Samuel	2L:11013220-11066997	NOTEST	0.0446729	0	#NAME?	0	1	1	no
FBtr0331206	FBgn0020622	Pi3K21B	2L:297879-305233	NOTEST	0.500321	0	#NAME?	0	1	1	no
FBtr0331207	FBgn0020622	Pi3K21B	2L:297879-305233	NOTEST	0.117301	0	#NAME?	0	1	1	no
FBtr0331220	FBgn0031857	CG11321	2L:6759828-6772609	NOTEST	0.000243558	0	#NAME?	0	1	1	no
FBtr0331221	FBgn0031857	CG11321	2L:6759828-6772609	NOTEST	0.048651	0	#NAME?	0	1	1	no
FBtr0331234	FBgn0027515	CG7115	2L:7821150-7827246	OK	0.841977	0	#NAME?	nan	0.12835	0.940071	no
FBtr0331235	FBgn0027515	CG7115	2L:7821150-7827246	NOTEST	0.000273707	0	#NAME?	0	1	1	no
FBtr0331239	FBgn0000464	Lar	2L:19586622-19732069	NOTEST	0.0322356	0	#NAME?	0	1	1	no
FBtr0331281	FBgn0051826	CG31826	2L:15771262-15773113	NOTEST	0.0414694	0	#NAME?	0	1	1	no
FBtr0331294	FBgn0032988	Tif-IA	2L:22249877-22258260	NOTEST	0.237701	0	#NAME?	0	1	1	no
FBtr0331328	FBgn0041180	Tep4	2L:19548506-19556451	NOTEST	0.00285591	0	#NAME?	0	1	1	no
FBtr0331330	FBgn0041180	Tep4	2L:19548506-19556451	NOTEST	0.00188013	0	#NAME?	0	1	1	no
FBtr0331333	FBgn0028527	CG18507	2L:13665524-13672967	NOTEST	0.0270801	0	#NAME?	0	1	1	no
FBtr0331334	FBgn0028527	CG18507	2L:13665524-13672967	NOTEST	1.48645e-05	0	#NAME?	0	1	1	no
FBtr0331371	FBgn0028904	CG16879	2L:14104482-14107461	NOTEST	0.0631262	0	#NAME?	0	1	1	no
FBtr0331385	FBgn0026088	CG14818	X:1771349-1773807	NOTEST	0.500641	0	#NAME?	0	1	1	no
FBtr0331393	FBgn0264272	mwh	3L:1200785-1232700	NOTEST	0.0165947	0	#NAME?	0	1	1	no
FBtr0331412	FBgn0261551	CG42669	3L:2377718-2466353	NOTEST	0.0345752	0	#NAME?	0	1	1	no
FBtr0331436	FBgn0031602	CG15431	2L:4403991-4441282	OK	1.03464	0	#NAME?	nan	0.11495	0.937496	no
FBtr0331439	FBgn0031423	CG3557	2L:2384760-2385792	NOTEST	0.000288817	0	#NAME?	0	1	1	no
FBtr0331440	FBgn0031423	CG3557	2L:2384760-2385792	NOTEST	0.114799	0	#NAME?	0	1	1	no
FBtr0331446	FBgn0002673	twe	2L:16257687-16261877	LOWDATA	0.00148535	0	#NAME?	0	1	1	no
FBtr0331447	FBgn0022153	l(2)k05819	2L:4394195-4400487	OK	0.790106	0	#NAME?	nan	0.0807	0.937496	no
FBtr0331455	FBgn0261597	RpS26	2L:18442034-18443228	NOTEST	0.000370504	0	#NAME?	0	1	1	no
FBtr0331504	FBgn0264308	CG43778	2L:13302057-13331121	NOTEST	0.139711	0	#NAME?	0	1	1	no
FBtr0331526	FBgn0037027	CG3680	3L:20802768-20806432	NOTEST	0.000783721	0	#NAME?	0	1	1	no
FBtr0331551	FBgn0000451	ect	3L:10183375-10194937	NOTEST	0.053696	0	#NAME?	0	1	1	no
FBtr0331552	FBgn0052057	dpr10	3L:10140553-10179208	OK	0.878404	0	#NAME?	nan	0.14745	0.964627	no
FBtr0331553	FBgn0052112	CG32112	3L:12734817-12738254	NOTEST	0.000273632	0	#NAME?	0	1	1	no
FBtr0331573	FBgn0010762	simj	3L:10657838-10683834	NOTEST	0.12474	0	#NAME?	0	1	1	no
FBtr0331577	FBgn0085385	CG34356	3L:9901219-9961417	NOTEST	0.0337418	0	#NAME?	0	1	1	no
FBtr0331586	FBgn0058045	CG40045	3L:24021614-24028959	OK	1.61628	0	#NAME?	nan	0.1622	0.98832	no
FBtr0331612	FBgn0029666	CG10803	X:3379682-3384948	OK	3.33216	0	#NAME?	nan	0.0464	0.80469	no
FBtr0331618	FBgn0032845	CG10747	2L:20075756-20091348	OK	0.610136	0	#NAME?	nan	0.11065	0.937496	no
FBtr0331624	FBgn0032612	CG13282	2L:16827077-16834502	NOTEST	0.26175	0	#NAME?	0	1	1	no
FBtr0331641	FBgn0025366	Ip259	2L:10408351-10410456	OK	0.764006	0	#NAME?	nan	0.12285	0.937496	no
FBtr0331661	FBgn0259111	Ndae1	2L:7223327-7249343	NOTEST	0.0402492	0	#NAME?	0	1	1	no
FBtr0331672	FBgn0032264	Lip4	2L:10527571-10531778	NOTEST	8.11932e-07	0	#NAME?	0	1	1	no
FBtr0331705	FBgn0039478	Nep5	3R:22822701-22889500	NOTEST	0.000144459	0	#NAME?	0	1	1	no
FBtr0331717	FBgn0003218	rdgB	X:13656784-13673521	NOTEST	0.103162	0	#NAME?	0	1	1	no
FBtr0331739	FBgn0030798	CG13003	X:16738839-16768722	NOTEST	5.17224e-05	0	#NAME?	0	1	1	no
FBtr0331751	FBgn0003371	sgg	X:2527984-2571879	NOTEST	0.147173	0	#NAME?	0	1	1	no
FBtr0331755	FBgn0052579	CG32579	X:16217318-16224792	NOTEST	0.158212	0	#NAME?	0	1	1	no
FBtr0331771	FBgn0035158	CG13895	3L:705947-708205	NOTEST	0.000253448	0	#NAME?	0	1	1	no
FBtr0331831	FBgn0036485	FucTA	3L:15140236-15151662	NOTEST	0.431186	0	#NAME?	0	1	1	no
FBtr0331843	FBgn0259174	Nedd4	3L:17523180-17539760	NOTEST	0.177682	0	#NAME?	0	1	1	no
FBtr0331864	FBgn0011361	mtacp1	3L:1329948-1331631	OK	0.867394	0	#NAME?	nan	0.10625	0.937496	no
FBtr0331963	FBgn0034031	CG12963	2R:11442950-11449941	NOTEST	0.175907	0	#NAME?	0	1	1	no
FBtr0331986	FBgn0264336	CR43792	2R:19331659-19379515	NOTEST	0.284331	0	#NAME?	0	1	1	no
FBtr0331997	FBgn0051760	CG31760	2L:12142779-12170217	OK	1.12183	0	#NAME?	nan	0.11945	0.937496	no
FBtr0332004	FBgn0264344	CG43800	2L:7223327-7249343	OK	2.91994	0	#NAME?	nan	0.11725	0.937496	no
FBtr0332030	FBgn0069354	Porin2	2L:10845787-10847044	NOTEST	6.6777e-06	0	#NAME?	0	1	1	no
FBtr0332036	FBgn0051912	CR31912	2L:5766993-5800173	NOTEST	0.358697	0	#NAME?	0	1	1	no
FBtr0332065	FBgn0001258	ImpL3	3L:6252264-6255794	OK	0.617249	0	#NAME?	nan	0.10145	0.937496	no
FBtr0332086	FBgn0004372	aly	3L:3024128-3026521	LOWDATA	0.0270015	0	#NAME?	0	1	1	no
FBtr0332097	FBgn0035411	Girdin	3L:3178929-3186549	NOTEST	0.000355275	0	#NAME?	0	1	1	no
FBtr0332100	FBgn0260430	CG42525	3L:3187562-3189747	NOTEST	0.0375093	0	#NAME?	0	1	1	no
FBtr0332103	FBgn0000541	E(bx)	3L:233925-246912	OK	1.11022	0	#NAME?	nan	0.11095	0.937496	no
FBtr0332125	FBgn0035968	Slc45-1	3L:9196164-9201953	LOWDATA	0.0216851	0	#NAME?	0	1	1	no
FBtr0332143	FBgn0035793	CG7546	3L:7504085-7510416	NOTEST	0.00125637	0	#NAME?	0	1	1	no
FBtr0332167	FBgn0014141	cher	3R:12914001-12951111	NOTEST	0.000334341	0	#NAME?	0	1	1	no
FBtr0332172	FBgn0037742	Rpt3R	3R:5580454-5585035	NOTEST	0.0680479	0	#NAME?	0	1	1	no
FBtr0332187	FBgn0032082	CG18088	2L:8967534-8975428	NOTEST	0.0350558	0	#NAME?	0	1	1	no
FBtr0332208	FBgn0264365	CR43817	2L:18805444-18806205	NOTEST	0.199096	0	#NAME?	0	1	1	no
FBtr0332213	FBgn0028572	qtc	2L:5060814-5070750	OK	0.651094	0	#NAME?	nan	0.20735	0.994951	no
FBtr0332226	FBgn0264372	CR43824	2L:4958410-4965430	NOTEST	0.0711399	0	#NAME?	0	1	1	no
FBtr0332233	FBgn0262475	bru-2	2L:12343642-12397528	NOTEST	0.000116655	0	#NAME?	0	1	1	no
FBtr0332239	FBgn0264375	CR43827	2L:19796364-19958424	NOTEST	0.00529855	0	#NAME?	0	1	1	no
FBtr0332257	FBgn0264360	CR43812	2R:16152359-16158499	NOTEST	0.915633	0	#NAME?	0	1	1	no
FBtr0332278	FBgn0264383	CR43835	X:7394475-7395416	NOTEST	0.0764508	0	#NAME?	0	1	1	no
FBtr0332282	FBgn0264385	CR43837	X:6885644-6905178	OK	1.79021	0	#NAME?	nan	0.07435	0.925119	no
FBtr0332286	FBgn0004650	fs(1)N	X:1216545-1223471	NOTEST	0.0189656	0	#NAME?	0	1	1	no
FBtr0332304	FBgn0029657	CG12535	X:3286429-3342976	NOTEST	6.41419e-06	0	#NAME?	0	1	1	no
FBtr0332312	FBgn0029728	CG2861	X:4691263-4698895	NOTEST	0.0719987	0	#NAME?	0	1	1	no
FBtr0332313	FBgn0029728	CG2861	X:4691263-4698895	NOTEST	0.00202162	0	#NAME?	0	1	1	no
FBtr0332335	FBgn0031858	CG17378	2L:6774040-6778444	NOTEST	0.269756	0	#NAME?	0	1	1	no
FBtr0332339	FBgn0031233	Tbc1d15-17	2L:203778-210725	OK	1.55485	0	#NAME?	nan	0.0534	0.835125	no
FBtr0332351	FBgn0053196	dp	2L:4477461-4595054	NOTEST	0.00403777	0	#NAME?	0	1	1	no
FBtr0332367	FBgn0032010	CG8086	2L:8244159-8257502	NOTEST	3.80652e-05	0	#NAME?	0	1	1	no
FBtr0332395	FBgn0052537	CG32537	X:19167381-19170931	LOWDATA	0.371008	0	#NAME?	0	1	1	no
FBtr0332397	FBgn0264393	CG43841	X:18329747-18334614	NOTEST	0.27496	0	#NAME?	0	1	1	no
FBtr0332409	FBgn0085423	CG34394	2L:3358639-3373372	NOTEST	0.326502	0	#NAME?	0	1	1	no
FBtr0332423	FBgn0003748	Treh	2R:16961522-16978507	NOTEST	0.286926	0	#NAME?	0	1	1	no
FBtr0332468	FBgn0050479	CG30479	2R:10559457-10601127	NOTEST	0.156983	0	#NAME?	0	1	1	no
FBtr0332485	FBgn0031042	CG14221	X:19512851-19515278	NOTEST	0.000275203	0	#NAME?	0	1	1	no
FBtr0332492	FBgn0028369	kirre	X:2633121-3028565	NOTEST	0.0995366	0	#NAME?	0	1	1	no
FBtr0332514	FBgn0053125	CG33125	2L:2647885-2652369	NOTEST	0.0110683	0	#NAME?	0	1	1	no
FBtr0332515	FBgn0264435	CR43853	2L:15119782-15120819	NOTEST	0.0542173	0	#NAME?	0	1	1	no
FBtr0332523	FBgn0028387	chm	2L:7412416-7422736	NOTEST	0.325987	0	#NAME?	0	1	1	no
FBtr0332530	FBgn0031914	CG5973	2L:7437491-7451167	NOTEST	0.0696375	0	#NAME?	0	1	1	no
FBtr0332540	FBgn0038332	CG6136	3R:11195757-11199959	NOTEST	0.327805	0	#NAME?	0	1	1	no
FBtr0332543	FBgn0264426	CR43844	3R:17711397-17732904	NOTEST	0.000885213	0	#NAME?	0	1	1	no
FBtr0332545	FBgn0264426	CR43844	3R:17711397-17732904	OK	0.590848	0	#NAME?	nan	0.1674	0.988413	no
FBtr0332562	FBgn0264442	ab	2L:11210677-11269002	NOTEST	0.444599	0	#NAME?	0	1	1	no
FBtr0332572	FBgn0010097	gammaTub37C	2L:19183862-19185726	NOTEST	5.88459e-05	0	#NAME?	0	1	1	no
FBtr0332583	FBgn0000117	arm	X:1784288-1794679	OK	2.21345	0	#NAME?	nan	0.0466	0.805147	no
FBtr0332606	FBgn0264449	CG43867	X:702249-822008	NOTEST	0.0552978	0	#NAME?	0	1	1	no
FBtr0332623	FBgn0030098	CG12057	X:9085689-9086581	NOTEST	0.0711628	0	#NAME?	0	1	1	no
FBtr0332666	FBgn0040823	dpr6	3L:9967750-10132460	NOTEST	0.135022	0	#NAME?	0	1	1	no
FBtr0332681	FBgn0086906	sls	3L:2039680-2115611	NOTEST	1.06506e-05	0	#NAME?	0	1	1	no
FBtr0332700	FBgn0036939	CG7365	3L:20117397-20120481	NOTEST	0.0145615	0	#NAME?	0	1	1	no
FBtr0332702	FBgn0036670	CG13029	3L:16845626-16855617	NOTEST	0.112751	0	#NAME?	0	1	1	no
FBtr0332724	FBgn0035777	CG8563	3L:7383841-7389113	NOTEST	0.0221616	0	#NAME?	0	1	1	no
FBtr0332751	FBgn0264475	CR43883	3L:820758-821514	NOTEST	0.0768655	0	#NAME?	0	1	1	no
FBtr0332755	FBgn0036881	Cpr76Bd	3L:19525842-19531389	NOTEST	0.00967188	0	#NAME?	0	1	1	no
FBtr0332778	FBgn0264468	CR43876	3L:20258697-20261661	NOTEST	0.460317	0	#NAME?	0	1	1	no
FBtr0332779	FBgn0264468	CR43876	3L:20258697-20261661	NOTEST	4.42522e-05	0	#NAME?	0	1	1	no
FBtr0332820	FBgn0264489	CG43897	3L:9806946-9827445	NOTEST	0.0886583	0	#NAME?	0	1	1	no
FBtr0332822	FBgn0264489	CG43897	3L:9806946-9827445	NOTEST	4.16733e-06	0	#NAME?	0	1	1	no
FBtr0332836	FBgn0029002	miple2	3L:271199-275018	OK	0.678221	0	#NAME?	nan	0.2243	0.994951	no
FBtr0332872	FBgn0037212	nAcRalpha-80B	3L:23199768-23280229	NOTEST	0.062234	0	#NAME?	0	1	1	no
FBtr0332901	FBgn0261548	CG42666	X:1667751-1747700	NOTEST	0.122848	0	#NAME?	0	1	1	no
FBtr0332918	FBgn0033904	CG18327	2R:10052555-10055738	LOWDATA	0.427634	0	#NAME?	0	1	1	no
FBtr0332948	FBgn0033063	CG14589	2R:1975377-2056592	NOTEST	0.00698391	0	#NAME?	0	1	1	no
FBtr0332955	FBgn0030330	Tango10	X:11614277-11617889	NOTEST	0.223499	0	#NAME?	0	1	1	no
FBtr0332975	FBgn0063368	Gpb5	2LHet:167214-167979	NOTEST	0.000237035	0	#NAME?	0	1	1	no
FBtr0332988	FBgn0029518	CG13376	X:148908-161286	OK	0.846871	0	#NAME?	nan	0.1574	0.983202	no
FBtr0332989	FBgn0029518	CG13376	X:148908-161286	NOTEST	0.00639316	0	#NAME?	0	1	1	no
FBtr0332998	FBgn0028408	Drep-2	2R:5179360-5190326	OK	0.901577	0	#NAME?	nan	0.0368	0.744801	no
FBtr0333047	FBgn0261934	dikar	3L:6721899-6736264	NOTEST	0.193912	0	#NAME?	0	1	1	no
FBtr0333056	FBgn0250833	CG34461	3L:8318958-8321407	NOTEST	0.101811	0	#NAME?	0	1	1	no
FBtr0333058	FBgn0001248	Idh	3L:8349503-8354006	NOTEST	0.00101655	0	#NAME?	0	1	1	no
FBtr0333081	FBgn0035721	CG9948	3L:6949090-6951208	NOTEST	0.211195	0	#NAME?	0	1	1	no
FBtr0333106	FBgn0260442	rhea	3L:8538100-8569178	NOTEST	0.0546939	0	#NAME?	0	1	1	no
FBtr0333111	FBgn0262508	CG43078	3L:8571841-8593979	OK	2.01558	0	#NAME?	nan	0.05895	0.851143	no
FBtr0333122	FBgn0262531	CG43085	3L:17638585-17639837	OK	0.631601	0	#NAME?	nan	0.1019	0.937496	no
FBtr0333123	FBgn0036740	CG6259	3L:17613222-17614725	OK	0.767481	0	#NAME?	nan	0.19135	0.994951	no
FBtr0333128	FBgn0264512	CR43911	3L:13295508-13296230	NOTEST	0.0819012	0	#NAME?	0	1	1	no
FBtr0333132	FBgn0264514	CR43913	3L:13276762-13277596	NOTEST	0.000182361	0	#NAME?	0	1	1	no
FBtr0333141	FBgn0035473	mge	3L:3907851-3909931	OK	1.67604	0	#NAME?	nan	0.1809	0.994951	no
FBtr0333146	FBgn0003023	otu	X:8379040-8411062	NOTEST	0.0910438	0	#NAME?	0	1	1	no
FBtr0333165	FBgn0020245	ttv	2R:10413771-10475422	NOTEST	0.162112	0	#NAME?	0	1	1	no
FBtr0333175	FBgn0264541	CR43920	2R:13480295-13491966	NOTEST	1.45019	0	#NAME?	0	1	1	no
FBtr0333184	FBgn0026085	dgt4	X:4005188-4022980	NOTEST	0.217146	0	#NAME?	0	1	1	no
FBtr0333185	FBgn0026080	Tip60	X:4005188-4022980	NOTEST	0.0719556	0	#NAME?	0	1	1	no
FBtr0333191	FBgn0038181	CG9297	3R:9597216-9605039	NOTEST	1.27584e-05	0	#NAME?	0	1	1	no
FBtr0333213	FBgn0027339	jim	3L:22781538-22828294	NOTEST	0.0215293	0	#NAME?	0	1	1	no
FBtr0333237	FBgn0028863	CG4587	2L:15644194-15718272	NOTEST	0.0938889	0	#NAME?	0	1	1	no
FBtr0333241	FBgn0261699	CR42735	2L:6253122-6323466	NOTEST	0.175653	0	#NAME?	0	1	1	no
FBtr0333280	FBgn0264552	CG43931	3L:20890656-20891601	NOTEST	0.0572862	0	#NAME?	0	1	1	no
FBtr0333283	FBgn0264553	CR43932	3L:3814210-3818383	OK	1.54569	0	#NAME?	nan	0.10025	0.937496	no
FBtr0333286	FBgn0037039	CG10587	3L:20954636-20955655	NOTEST	0.000304184	0	#NAME?	0	1	1	no
FBtr0333294	FBgn0263603	Zn72D	3L:16099693-16105726	NOTEST	0.26095	0	#NAME?	0	1	1	no
FBtr0333297	FBgn0264554	CG43933	3L:21490636-21500638	NOTEST	0.656455	0	#NAME?	0	1	1	no
FBtr0333309	FBgn0004656	fs(1)h	X:7931968-7955469	NOTEST	0.219095	0	#NAME?	0	1	1	no
FBtr0333316	FBgn0000479	dnc	X:3070472-3237800	NOTEST	0.0220844	0	#NAME?	0	1	1	no
FBtr0333334	FBgn0041210	HDAC4	X:13156719-13179354	NOTEST	0.143581	0	#NAME?	0	1	1	no
FBtr0333352	FBgn0263200	Galt	2L:6663967-6676635	LOWDATA	0.574271	0	#NAME?	0	1	1	no
FBtr0333385	FBgn0261258	rgn	3L:21375600-21426234	NOTEST	0.00196975	0	#NAME?	0	1	1	no
FBtr0333387	FBgn0036155	CG6163	3L:11355085-11357985	LOWDATA	4.47028e-06	0	#NAME?	0	1	1	no
[truncated: 28,460 more rows]
