# Supplementary material for: Genome-wide features of neuroendocrine regulation in Drosophila by the basic helix-loop-helix transcription factor DIMMED
Source: Nucleic Acids Res. 2015 Jan 29;43(4):2199–215. doi: 10.1093/nar/gku1377 (PMC4344488; doi:10.1093/nar/gku1377)
Supplement: SUPPLEMENTARY DATA [file supp_gku1377_nar-03126-x-2014-File011.xlsx]

## Sheet: Galaxy280_384Peaks_withMATScore
Chr	Start	End	Peak#	Peak Length	Peak MAT Score	MAT Score / Length	Genes
chr3R	6207818	6208661	12	843	207.1	0.246
chr3R	5916799	5917366	13	567	104.6	0.185
chr3R	5914869	5916117	14	1248	272.5	0.218
chr3R	5906149	5906604	15	455	91.9	0.202
chr2R	3140169	3140962	28	793	163.8	0.207
chr2L	16702487	16703645	31	1158	216.8	0.187	CR43670
chr2L	12010679	12012318	32	1639	342.7	0.209
chr3L	10733086	10733380	69	294	59.5	0.202
chr3L	773269	773485	74	216	43	0.199
chr2R	5432818	5433037	90	219	42.7	0.195
chr3R	9628044	9628550	127	506	90.4	0.179
chr3R	6491233	6491340	132	107	20.3	0.189
chr3L	19675880	19676344	140	464	87	0.187
chr3L	16828484	16828823	142	339	64.8	0.191
chr3L	14750296	14750444	144	148	27.9	0.189	CG42507,Trl
chr2R	18565640	18565932	164	292	59.4	0.203
chr2R	5443716	5443852	174	136	27.9	0.205
chrX	13226049	13226545	201	496	96.4	0.194
chrX	5780355	5780701	206	346	63.5	0.183
chr3R	5351437	5351583	232	146	26.1	0.179	CG8176
chr3L	23103548	23104037	234	489	99.9	0.204
chr3L	10803669	10804142	242	473	79.4	0.168
chr3L	10324889	10325354	243	465	89	0.191
chr3L	8685703	8686082	247	379	70.1	0.185
chr3L	89313	89884	252	571	107.9	0.189
chr2R	14663458	14663823	258	365	65.5	0.179
chr2R	12699364	12699657	260	293	56.2	0.192
chr2R	11957617	11958304	262	687	141.8	0.206
chr2L	9667589	9667733	276	144	28.9	0.201
chr2L	734884	735028	286	144	26.3	0.183
chrX	19220080	19220253	288	173	32.4	0.187
chrX	7135987	7136399	296	412	83.2	0.202	CR44357
chr3R	2718931	2719182	325	251	46.6	0.186
chr3R	1217	1358	330	141	27	0.191
chr3L	18961333	18961824	334	491	97.5	0.199
chr3L	17761703	17762124	336	421	81.6	0.194
chr3L	4474044	4474495	345	451	88.5	0.196
chr3L	797352	797772	347	420	88.5	0.211
chr2R	8159878	8159982	360	104	21.4	0.206	Cam
chr2L	22466887	22467655	364	768	158.2	0.206
chr2L	22155138	22155429	365	291	52.1	0.179	CG42748
chr2L	9464791	9464894	373	103	21.7	0.211
chr2L	7641926	7642104	375	178	37.4	0.21
chr2L	4273322	4273540	380	218	40.4	0.185
chr2L	3290847	3291332	382	485	118.7	0.245
chr3R	14069751	14071602	10	1851	316.5	0.171	14-3-3epsilon,CG7156
chr2R	5988406	5988588	88	182	31.1	0.171	14-3-3zeta,RpLP0-like
chr2R	5987220	5987768	266	548	114.9	0.21	14-3-3zeta,RpLP0-like
chr3L	9416406	9416674	70	268	48.7	0.182	CG3967,aay
chr2R	3876769	3877525	176	756	160.1	0.212	ACC,Nup44A
chr2R	2549973	2550472	179	499	92.2	0.185	Adf1,Dpit47
chr2R	14039269	14039608	167	339	64.2	0.19	CG5742,adp
chr2R	9058605	9059024	358	419	73.6	0.176	AGBE
chr2R	9843597	9843938	22	341	56.1	0.165	AGO1
chr2R	3364996	3365146	26	150	27	0.18	Aldh-III
chr3R	22540287	22540777	53	490	100.9	0.206	CG5484,amon
chr3R	2738113	2738973	324	860	129.3	0.15	Antp
chr3L	12586715	12586934	341	219	42.6	0.194	ara
chr3L	22864022	22864194	331	172	34	0.198	Arf79F,CG11109,CG11137
chr3L	9052471	9052833	245	362	68.4	0.189	Argk
chr3R	11657804	11657986	316	182	33.5	0.184	Arpc3A
chr3R	20477458	20477751	121	293	55	0.188	CG5794,ash2
chr2L	4339367	4339503	98	136	27.4	0.202	Atet
chr2L	4335390	4335927	195	537	108	0.201	Atet
chr2L	1081504	1081760	384	256	47.7	0.186	Atg4
chr3R	20456119	20456651	122	532	96.3	0.181	Wsck,atl
chrX	11749261	11749592	110	331	57.8	0.175	ATP7,CG10347,p24-1
chr3R	16781561	16781810	55	249	50	0.201	Atpalpha
chr3R	16382856	16382998	56	142	26.6	0.187	CG5180,att-ORFA,att-ORFB
chr3R	13090545	13090648	314	103	19.9	0.193	CG44257,beat-IIb
chr2R	15337020	15338434	21	1414	267.9	0.189	CG7744,betaTub56D
chr2L	17471979	17472171	95	192	34.1	0.177	BicD,Sgt
chr2L	17474389	17474562	184	173	36.8	0.213	BicD
chr3L	5635864	5635967	150	103	20.5	0.199	Blimp-1
chr3L	17393864	17394337	337	473	89.8	0.19	blot,noe
chr2R	18686717	18686861	163	144	27.5	0.191	CG42260,blw
chr3R	12090331	12090631	125	300	58.1	0.194	Mst89B,bor
chr2L	11203866	11204135	372	269	55.2	0.205	Ca-beta
chrX	16219742	16219847	291	105	20	0.19	CG9917,CalpC
chr3L	18665545	18665729	238	184	33.2	0.18	Capr
chr2L	1156717	1157161	284	444	83	0.187	Tango14,capt
chr3R	1189166	1189584	329	418	75.3	0.18	Cerk
chr2R	10062386	10063020	170	634	126.9	0.2	cg,mRpS16
chr2R	10828953	10829204	356	251	46.6	0.185	CG10257
chr3R	2198951	2199204	326	253	46.6	0.184	CG1041,CG42564
chrX	7782960	7783176	114	216	40.1	0.186	CG10932
chr3L	22459078	22459379	236	301	57.1	0.19	CG11437,CG11438
chrX	1286797	1287483	50	686	158.7	0.231	CG11448
chr3L	3072040	3072533	72	493	89.1	0.181	CG11486,CG32486
chr3L	4040046	4040375	249	329	61.4	0.187	CG11593,Rcd5
chr3R	1077167	1077493	138	326	59.8	0.183	CG1113,CG12163,CR44019
chr3R	10123332	10123503	230	171	33	0.193	CG12207
chr3R	22053542	22053675	222	133	27	0.203	CG12290
chr2R	7037468	7037568	265	100	19.9	0.199	CG12391,CG13229
chr3R	1390396	1390967	137	571	100.4	0.176	CG12746,CG14671,Pi4KIIalpha
chr3L	2256799	2256906	151	107	20	0.187	CG1275,CG2034
chr2R	3950982	3951395	25	413	79.3	0.192	CG12769
chr3R	17857060	17857567	225	507	104.4	0.206	BG4,CG13409,pit
chr2R	18271726	18271863	256	137	27.3	0.2	CG13506
chr2R	20418987	20419203	158	216	42.7	0.198	CG13585,Ir60e
chrX	19501871	19502133	106	262	51.3	0.196	CG14207
chrX	1360733	1361254	49	521	102.9	0.198	CG14777,CG14778,O-fut2,ns3
chr2R	14664583	14665024	166	441	63.6	0.144	CG15093
chr2R	15024959	15025449	352	490	81.7	0.167	CG15111,CG15118
chr2L	4466166	4466383	194	217	40.1	0.185	CG15443
chr2L	4810898	4811348	282	450	91.8	0.204	CG15629
chrX	11785816	11786202	202	386	75.5	0.196	CG15738,wisp
chrX	20306584	20306731	40	147	27.9	0.19	CG1695
chrX	20307757	20308178	104	421	80.2	0.19	CG1695
chr2L	3038223	3038324	196	101	20.3	0.201	CG17221,CG17258,CG17259
chr2L	8375827	8376090	189	263	47.5	0.181	CG17294
chr3R	27044957	27045213	305	256	45.6	0.178	CG12054,CG1746
chrX	389241	389658	51	417	76.4	0.183	CG17778,CG17896,svr
chr3L	18987613	18987717	64	104	20.1	0.193	CG18135
chr2R	9297422	9297603	85	181	35.3	0.195	CG18278,CG33470
chr3R	8277613	8277838	319	225	39	0.173	CG18549,CG5509
chr2R	5436968	5437580	24	612	147.7	0.241	CG1888
chr3R	1597600	1597896	136	296	52.5	0.177	CG2082
chr2R	5954015	5954159	267	144	27.9	0.194	CG12920,CG2292,mRpL42
chr2R	12209250	12209507	168	257	48	0.187	CG30096,CG4282,CG8060
chr2R	3645824	3646095	177	271	41.5	0.153	CG30497
chr3R	23064539	23064827	220	288	58.5	0.203	CG17991,CG31064,DNApol-alpha73
chr3R	20716109	20716330	307	221	42.1	0.191	CG31121
chr3R	1457859	1458086	327	227	41.6	0.183	CG12171,CG31549
chr2L	128439	128738	199	299	55.7	0.186	CG11455,CG3164
chr2L	13293992	13294105	96	113	20.5	0.181	CG31729
chr2L	16708380	16708523	29	143	26.9	0.188	CG31808
chr2L	16705806	16707512	30	1706	338.7	0.199	CG31808
chr3L	12401348	12401452	240	104	19.9	0.191	CG32103
chr3L	5916119	5916504	149	385	70.4	0.183	CG10483,CG32407,CG33523
chrX	10628526	10628881	203	355	64.6	0.182	CG32676
chrX	21488280	21489022	38	742	151.5	0.204	CG32820,CG32857
chrX	5609928	5610034	298	106	19.5	0.184	CG33080
chr3R	20920968	20921259	54	291	55.9	0.192	CG33096
chr3R	17048788	17049306	124	518	102.9	0.199	CG3337,Nelf-A
chrX	21482188	21482930	39	742	151.5	0.204	CG17450,CG33502
chr2L	2198307	2198596	101	289	56.6	0.196	CG34172
chrX	1274162	1274453	212	291	54	0.186	CG32813,CG3719
chr2R	18821251	18821670	76	419	82.4	0.197	CG3788
chr2R	18820041	18820257	77	216	43.6	0.202	CG3788
chr2R	20650225	20651040	155	815	187	0.229	CG12848,CG3894
chr3L	9403556	9403930	244	374	78.9	0.211	CG3689,CG4022
chr3L	20763467	20763738	237	271	50.4	0.186	CG4074,Pitslre
chrX	1967449	1967902	116	453	86.9	0.192	CG4061,CG4199
chrX	5558825	5559083	207	258	51.6	0.2	CG4119,CG42265
chrX	1966146	1966551	48	405	76.2	0.188	CG4061,CG4199
chr2L	5096494	5096796	193	302	54.1	0.179	CG4230,pgant5
chr2L	16545449	16546201	185	752	162.6	0.216	CG42389
chrX	1722013	1722393	303	380	73.2	0.193	CG42666
chr3L	1802893	1803463	152	570	103.6	0.182	CG42676,JTBR
chr2L	14588709	14589154	368	445	81.4	0.183	CG42680
chr2L	473241	473343	385	102	19.9	0.195	CG4297,ush
chr3L	8572861	8573003	146	142	26.3	0.185	CG43078
chrX	1944464	1944907	209	443	83.5	0.189	CG4313,moody
chr3R	5166535	5167355	134	820	170.1	0.207	CG43674
chr3R	5178156	5178527	233	371	70.3	0.189	CG33937,CG43674
chr2L	3757159	3757260	381	101	20.3	0.201	CG43707
chr2L	13324205	13324528	187	323	57.4	0.178	CG43778
chrX	778760	779116	304	356	64	0.18	CG43867
chr2R	20764336	20765718	19	1382	279.4	0.202	CG16896,CG30423,CG44247
chrX	6582153	6582381	43	228	42.4	0.186	CG44303
chr2L	16349860	16350118	273	258	46.3	0.18	CG42231,CG4455,chif
chr2R	18369310	18369616	79	306	52.6	0.172	CG4554
chr2L	1134881	1137045	36	2164	361.6	0.167	CG4577,Iris
chr3L	16344917	16345596	339	679	142.4	0.21	CG4925,CG4933
chr3R	5902925	5904019	16	1094	236.2	0.216	CG5361
chr3R	22289518	22289896	221	378	66.8	0.177	CG5455
chrX	14957834	14958094	292	260	47.7	0.183	CG5548,dob,hiw
chr2R	19732665	19733090	161	425	85.4	0.201	CG5554,shu,usnp
chr3R	17040830	17041130	312	300	57.4	0.191	CG5862
chr3R	11971843	11972494	228	651	140.7	0.216	CG5903,CG5916
chr2R	9479891	9480196	357	305	59.8	0.196	CG6191,CG6197
chr2L	10760974	10761559	188	585	116.9	0.2	CG6495
chr2R	9742627	9743085	84	458	80.8	0.176	CG6543
chr3R	6688559	6688742	131	183	32.7	0.179	CG6574
chr3L	8508496	8508599	147	103	20.2	0.196	CG6683
chrX	17751336	17751444	290	108	21.6	0.2	CG32557,CG6762,CR43981
chr2L	12040589	12040853	274	264	45.7	0.173	CG6766,Tom70
chr3R	7575574	7575750	129	176	33.7	0.191	CG43062,CG6923
chr3R	10919660	10920345	126	685	159.9	0.233	CG6966
chr2R	6700969	6701702	172	733	117.2	0.16	CG12341,CG7222,CG7637
chr2L	1909031	1909137	383	106	19.7	0.186	CG7337
chr3L	17840474	17840623	65	149	25.7	0.173	CG7430,CG7441,MED19
chr3L	17507358	17507745	141	387	75.6	0.195	CG7564,U4-U6-60K
chr3R	25694078	25694854	218	776	146.4	0.189	CG34133,CG7816
chr3R	4488057	4488160	60	103	20.7	0.201	CG8032,bel
chr3R	4490189	4490659	135	470	83.2	0.177	CG8032,CG8036,p
chr2R	5054534	5054760	269	226	40.6	0.18	CG8046
chr2R	11367673	11367888	83	215	40.9	0.19	CG8180
chr2R	11369055	11369319	169	264	51.1	0.194	CG8180
chr2R	11879720	11879972	354	252	50.3	0.2	CG8314,CG8320,Pex11,Strn-Mlck
chr2R	5024460	5024724	270	264	52.3	0.198	CG8788
chr2L	5878315	5878496	377	181	32.8	0.181	CG8965
chr2R	7518754	7521064	23	2310	434.8	0.188	CG9005
chr2L	6051730	6052127	376	397	60.5	0.152	CG13995,CG9135
chr2R	19315265	19315670	162	405	76.6	0.189	CG9815
chr3R	20012198	20012456	308	258	48.2	0.187	CHORD
chr2L	8033618	8033906	190	288	50.9	0.177	CG7367,Cka
chr2L	2769356	2769852	35	496	91.4	0.184	CG2862,Taf10b,colt
chrX	19416839	19417138	107	299	52.1	0.174	CoRest,l(1)G0156
chr2L	6343803	6344292	191	489	81.9	0.167	Cpr
chr2R	20550977	20551078	157	101	20	0.198	CG3683,Cpr60D
chr3R	22074550	22074733	306	183	37.6	0.205	CR42745
chr3L	22842947	22844117	235	1170	218.6	0.187	CR43426
chr2L	21313976	21314371	272	395	79.7	0.202	crc
chr3L	15533732	15534554	68	822	138.2	0.168	CrebA
chr2L	16286493	16286636	186	143	26.6	0.186	crp,pkaap
chr3L	22260941	22261310	139	369	74.6	0.202	CG11523,Csp
chrX	2001795	2002658	6	863	156.8	0.182	csw
chrX	1999739	2000189	47	450	86.1	0.191	csw
chrX	1988785	1988963	302	178	34.2	0.192	csw
chr3R	6211429	6212272	11	843	207.1	0.246	cwo
chr2L	13974864	13975166	369	302	54.9	0.182	Cyp28a5,He
chr2R	20032742	20033236	159	494	96.5	0.195	Dat
chrX	4008248	4008423	45	175	35.9	0.205	Nsun2,dgt4,tyf
chr3L	6735399	6735739	71	340	62	0.182	dikar
chr3R	9607916	9608217	318	301	57.6	0.191	Dip-B
chr2R	18461111	18461417	78	306	59.2	0.194	dnr1
chr3R	24715073	24715414	119	341	57.6	0.169	CG33203,Doa
chr2L	4571561	4571666	378	105	21	0.2	dp
chr2L	2584761	2585220	283	459	77.3	0.168	Drp1
chr2R	8325568	8325951	359	383	62.8	0.164	CG8830,Dyb
chr2R	3293995	3295109	27	1114	260.3	0.234	Eaf
chr2R	13326697	13327461	259	764	133.9	0.175	CG18467,EDTP
chr2R	7780035	7781354	264	1319	249	0.189	ERp60,Ef1alpha48D
chr3R	19505846	19506107	224	261	48.9	0.187	CG16710,eIF-3p66
chr2L	5982838	5983101	192	263	66.9	0.254	chic,eIF-4a
chr3L	17563491	17563635	66	144	26.9	0.187	Eip74EF
chr3R	23568259	23568605	52	346	59.5	0.172	Ets98B
chr3L	16983275	16983384	67	109	19.7	0.18	Exn
chr2R	15324145	15324604	351	459	89.6	0.195	Fak,Spt5
chr3L	16402385	16403048	143	663	141.3	0.213	TMS1,fax
chr3R	26213594	26214122	214	528	96.9	0.184	Fer1HCH,Fer2LCH
chr2L	20080620	20080877	367	257	51.4	0.2	fok,neb
chr3R	14371533	14371764	313	231	33.9	0.147	fru
chr2L	20735415	20735750	180	335	60.1	0.179	CG9318,Fs(2)Ket
chrX	1304174	1304400	211	226	40.1	0.177	futsch
chr3L	311529	311746	18	217	41.3	0.19	fwd
chr3L	318706	318969	251	263	48.8	0.186	fwd
chr3R	14853054	14853895	57	841	148.5	0.177	NP15.6,P5cr,gatA
chr3L	1627479	1627584	153	105	20.7	0.198	GC
chr3R	12107896	12108144	315	248	45.7	0.184	gish
chr3R	5699539	5699912	133	373	67.8	0.182	Glut4EF
chr2L	1990090	1990192	197	102	20.3	0.199	Got2
chr2R	18211333	18211800	165	467	84.2	0.18	Gp150
chr2R	11749623	11749803	355	180	33.3	0.185	Gpo-1
chrX	11321191	11321514	111	323	43.3	0.134	Gs2
chrX	11317666	11318088	294	422	70.5	0.167	Gs2
chr3L	544449	545120	250	671	131.1	0.195	Cypl,hipk
chr3L	565988	566310	348	322	60.8	0.189	hipk
chr2L	5055180	5055794	97	614	150.4	0.245	CG14036,His3.3A,eIF-3p40
chrX	4543319	4543457	300	138	27.1	0.196	Cbp80,HLH4C
chr2R	17588920	17589346	80	426	82	0.193	HmgZ
chrX	1847198	1847560	210	362	73.4	0.203	Hr4
chr3R	19583910	19584275	223	365	70.2	0.192	Hrd3,Plip
chr2L	1047461	1047677	285	216	39.8	0.184	IA-2
chr3L	18841097	18841430	335	333	67.1	0.202	Indy
chr3R	17405779	17406304	226	525	103.5	0.197	InR
chr2L	9782104	9782642	34	538	98.9	0.184	IP3K1
chr3R	20089777	20090279	123	502	103.4	0.206	jar
chr3R	4880628	4880888	17	260	47	0.181	Kdm2
chr3R	12905105	12905479	58	374	74.1	0.198	Keap1,kuk
chr2L	12824165	12824338	371	173	33.8	0.195	kek1
chrX	2841837	2842164	46	327	64.4	0.197	CG3603,kirre
chrX	11030735	11031181	112	446	79.3	0.178	CG18292,Klp10A
chrX	15626266	15627064	200	798	159.7	0.2	l(1)G0136
chrX	2156421	2157633	5	1212	215.1	0.177	CG3071,CG3078,l(1)G0144
chrX	6550693	6551146	3	453	76.7	0.169	CG3226,l(1)G0148
chrX	6548722	6549096	44	374	60.5	0.162	CG3226,l(1)G0148
chrX	19414899	19415156	42	257	48.2	0.187	CoRest,l(1)G0156
chrX	9540232	9540612	204	380	74.4	0.196	l(1)G0232
chr2R	19590159	19590462	253	303	54.1	0.178	CG4091,l(2)dtl
chr2R	2101307	2101488	363	181	33.8	0.187	bin3,l(2)k14710
chr3R	3011689	3011795	323	106	19.9	0.188	lap
chr2L	18458589	18458696	94	107	19.4	0.181	let-7-C
chr2L	5998624	5998806	280	182	32.2	0.177	Tsp26A,lid
chr3L	22717740	22718107	332	367	77.3	0.211	CG14451,mael
chr3R	8181665	8181888	231	223	39.6	0.178	MBD-R2
chr3L	16567612	16568076	338	464	82.7	0.178	Mipp1,mbf1
chr2R	13103440	13103775	82	335	62.8	0.187	mbl
chr3R	25847431	25847582	217	151	26.2	0.174	Axn,Mgat2
chr3L	19902614	19903082	63	468	91.1	0.195	CR43889,Mi-2,Prp3,Su(Tpl)
chr3L	11063501	11063840	241	339	62.7	0.185	CG6310,Mocs1
chr3L	264797	265025	349	228	41.4	0.181	Tudor-SN,mRpL17,miple
chr3R	3727945	3728315	322	370	67.2	0.182	mRpS9
chr2L	7828385	7828783	279	398	75.3	0.189	Rack1,mts
chr3L	21883252	21883584	333	332	75.4	0.227	mub
chr3L	1321501	1321606	346	105	20.3	0.194	Myo61F
chr2L	21116714	21116819	366	105	20.5	0.196	Nhe2
chr3R	1342652	1343025	328	373	70.7	0.189	Itp-r83A,Nmdar1
chr3L	7971907	7972130	148	223	42	0.188	CG8038,HP4,nmo
chr2R	5464850	5465700	89	850	222.1	0.261	CG1814,Not1
chr3L	12140470	12140917	342	447	74.8	0.167	CG5642,Nrx-IV,eap
chr3L	12522805	12522987	145	182	34.9	0.192	eIF-2beta,nst
chr2L	9438351	9438526	374	175	35.8	0.204	numb
chr2R	18812072	18812409	255	337	68.2	0.202	CG42678,Nup214
chr2R	8056545	8056725	87	180	33.1	0.184	Oda,SmD3
chr2L	13781189	13781481	370	292	52.8	0.181	CG31731,CG9008
chr2R	14029360	14029885	353	525	111.7	0.213	pAbp
chr2R	5847730	5848299	173	569	124	0.218	CG15863,Mef2,Pal1
chr2R	14023183	14023374	81	191	33.4	0.175	Hsf,Pcl
chr2R	5314117	5314429	175	312	56.4	0.181	CG13955,Pdk
chrX	2578567	2578895	301	328	65.3	0.199	CG2652,HLH3B,per
chrX	19398027	19398441	108	414	78.1	0.189	CG14200,Pfrx
chr2R	2949135	2949349	178	214	40.7	0.19	Tsp42Er,pgant3
chr2L	2750883	2751103	100	220	41.4	0.188	CG9894,Pgk
chr3R	24973647	24974401	219	754	137.1	0.182	CG11882,CG14511,Pglym78
chrX	2017495	2017806	115	311	55.4	0.178	ph-d
chr2R	19874792	19876036	20	1244	303	0.244	Pask,Phm
chr2R	2629593	2630077	93	484	93.4	0.193	l(2)01289,phtf
chrX	6495491	6495742	205	251	46.9	0.187	pigs
chrX	6536392	6536576	297	184	35.5	0.193	pigs
chr3R	18253249	18253426	310	177	33.2	0.187	pinta
chrX	18684002	18684107	289	105	19.9	0.19	CG6961,CG7053,Pk17E
chrX	19645447	19645704	41	257	50.5	0.197	Pmp70
chrX	19647479	19647937	105	458	80.1	0.175	Pmp70
chr2R	20557114	20557443	156	329	60.7	0.185	CG33228,CG4806,Pof
chr2L	10850017	10850429	275	412	80	0.194	CG43129,Porin2,porin
chrX	4578216	4579569	4	1353	293.6	0.217	Pp2C1,ctp
chr3L	8734130	8734515	246	385	84.2	0.219	Prm
chr2L	2880444	2880673	99	229	38.8	0.169	Prx6005
chr3R	5246966	5247271	59	305	60.6	0.199	ps
chr3L	1517830	1518006	73	176	34.7	0.197	Psa,cue
chrX	4841109	4841209	299	100	19.9	0.199	Ptp4E
chr2R	2584851	2585061	362	210	41	0.195	Mob4,Rab2
chr2L	19444412	19444600	182	188	32.9	0.175	CG10237,Hs2st,RanGAP
chr2R	15378869	15379013	257	144	26.6	0.185	Rep
chr3R	6203322	6203836	320	514	96.7	0.188	Rfx
chr2L	12004432	12005517	33	1085	217.9	0.201	CG6746,Rh5
chr3L	8539896	8540208	344	312	59.9	0.192	rhea
chr3L	292324	292656	154	332	63.9	0.193	RhoGEF3
chr2R	3819518	3819662	271	144	27.3	0.19	CG30381,drosha
chr3R	25871796	25872183	216	387	67.2	0.174	CG7943,RpL32
chrX	523366	523666	213	300	55.3	0.184	RpL36,l(1)1Bi
chr3R	19558757	19559170	309	413	73.5	0.178	Hmgcr,Rpn9
chr3L	9504617	9504999	343	382	73.5	0.193	CG3408,RpS9
chr2R	19443346	19443482	75	136	27	0.199	ItgalphaPS5,pita
chr2L	9431414	9431801	277	387	71.5	0.185	FucTB,scat
chr2R	3477879	3478016	92	137	26.5	0.193	CG1360,scra
chr3R	22742026	22742571	120	545	118	0.217	sda
chr3R	7036922	7037302	130	380	72	0.189	SdhC
chrX	2513967	2514314	208	347	65.3	0.188	Seipin,Tsp3A
chrX	11781832	11782058	293	226	38.9	0.172	CG10353,CG1840
chrX	10680108	10680451	295	343	66.4	0.194	Ant2,sesB
chr3L	5179638	5180365	248	727	159	0.219	shep
chr3R	25921405	25921780	215	375	69.3	0.185	sima
chr2R	8475561	8475709	86	148	27.5	0.186	Sin3A
chr2R	8476593	8476766	171	173	35.2	0.204	Sin3A
chr2L	7999131	7999242	278	111	13.5	0.122	CG7227,Sirup
chr3L	21048941	21049312	62	371	74.1	0.2	siz
chr3R	17999432	17999537	311	105	19.3	0.184	SKIP
chrX	21242710	21242814	287	104	19.5	0.188	slgA
chr3R	14806205	14806349	227	144	26.6	0.185	CG12269,dnk
chr2L	18142978	18143119	183	141	26.8	0.19	Socs36E
chr2R	19865842	19866296	160	454	87.1	0.192	Gadd34,Sox14
chr3R	10051404	10051504	317	100	19.6	0.196	Sp212
chr2L	19579727	19579830	181	103	19.9	0.193	spi
chr2R	19574690	19574994	254	304	53.3	0.175	Pal2,St3,l(2)efl
chrX	1376754	1377055	117	301	55.2	0.183	inc,sta
chr2R	5003922	5004031	91	109	20.2	0.186	Mys45A,Su(var)2-10
chrX	392813	393917	8	1104	203	0.184	svr
chr3R	5662023	5662159	321	136	26.9	0.198	Teh1
chr3L	16044340	16044484	340	144	26.4	0.183	Mbs,th
chrX	12528118	12528815	109	697	95.9	0.138	tomosyn
chrX	829859	830309	118	450	92.2	0.205	CG32815,TRAM
chrX	8137153	8138041	2	888	162.1	0.183	Trxr-1,sni
chr2R	2933282	2934012	361	730	123.9	0.17	Tsp42El,lbm
chr2L	4282107	4282285	379	178	33.3	0.187	Art2,tutl
chr3R	2483562	2483824	61	262	48.9	0.187	CG1307,twr
chrX	1977995	1978727	7	732	143.8	0.196	Unc-76
chr2R	5082401	5082970	268	569	119.3	0.21	CG8026,unpg
chr3L	13996310	13996493	239	183	27.4	0.15	CG8783,upSET
chr2L	480506	481707	37	1201	240.3	0.2	cbt,ush
chr2L	487284	487614	102	330	66	0.2	ush
chr2L	483714	483815	103	101	20.9	0.206	ush
chr2L	489630	489984	198	354	66.1	0.187	ush
chr2R	20906802	20907062	350	260	46.4	0.179	uzip
chr2R	11428803	11429849	263	1046	246.2	0.235	CG8187,Vha36-1,eIF2B-gamma
chr2R	12223677	12224157	261	480	77.5	0.161	Hmgs,Vha44
chr3R	8453334	8453553	128	219	41.4	0.189	CG18616,Snx3,Vha55
chr2L	5303317	5304017	281	700	125.9	0.18	vri
chr3R	11620028	11620387	229	359	68.3	0.19	c(3)G,wah
chr3R	14744078	14745028	9	950	188.3	0.198	Xrp1
chrX	7814477	7814812	113	335	65.9	0.197	Ykt6,hdm
