# Supplementary material for: Genome-wide features of neuroendocrine regulation in Drosophila by the basic helix-loop-helix transcription factor DIMMED
Source: Nucleic Acids Res. 2015 Jan 29;43(4):2199–215. doi: 10.1093/nar/gku1377 (PMC4344488; doi:10.1093/nar/gku1377)
Supplement: SUPPLEMENTARY DATA [file supp_gku1377_nar-03126-x-2014-File012.xlsx]

## Sheet: Galaxy238_ChIPPeaks_GeneNames_a
Chr	Start	End	E-box Chr	E-box Start	E-box End	E-box Type
chr3R	14069751	14071602	chr3R	14071382	14071387	CATATG
chr2R	5988406	5988588	chr2R	5988426	5988431	CATATG
chr2R	3876769	3877525	chr2R	3876937	3876942	CATATG
chr3R	2738113	2738973	chr3R	2738677	2738682	CATATG
chr3R	17857060	17857567	chr3R	17857263	17857268	CATATG
chr2R	2101307	2101488	chr2R	2101444	2101449	CATATG
chr3L	17393864	17394337	chr3L	17394288	17394293	CATATG
chr3R	11620028	11620387	chr3R	11620328	11620333	CATATG
chr3R	11620028	11620387	chr3R	11620181	11620186	CATATG
chr3R	11620028	11620387	chr3R	11620319	11620324	CATATG
chr2R	10828953	10829204	chr2R	10829124	10829129	CATATG
chr2R	10828953	10829204	chr2R	10829049	10829054	CATATG
chr3R	2198951	2199204	chr3R	2199009	2199014	CATATG
chrX	1286797	1287483	chrX	1287068	1287073	CATATG
chr3R	24973647	24974401	chr3R	24974308	24974313	CATATG
chr2R	6700969	6701702	chr2R	6701302	6701307	CATATG
chr2R	6700969	6701702	chr2R	6701465	6701470	CATATG
chr2R	6700969	6701702	chr2R	6701312	6701317	CATATG
chr2R	6700969	6701702	chr2R	6701492	6701497	CATATG
chr3R	1390396	1390967	chr3R	1390513	1390518	CATATG
chr3L	2256799	2256906	chr3L	2256822	2256827	CATATG
chr2R	3950982	3951395	chr2R	3951360	3951365	CATATG
chr2R	20418987	20419203	chr2R	20419122	20419127	CATATG
chrX	19501871	19502133	chrX	19501902	19501907	CATATG
chr3L	22717740	22718107	chr3L	22717776	22717781	CATATG
chr2R	14664583	14665024	chr2R	14664839	14664844	CATATG
chr2L	4466166	4466383	chr2L	4466305	4466310	CATATG
chrX	11785816	11786202	chrX	11785980	11785985	CATATG
chrX	11785816	11786202	chrX	11786034	11786039	CATATG
chr2R	5847730	5848299	chr2R	5847886	5847891	CATATG
chr2R	5847730	5848299	chr2R	5847907	5847912	CATATG
chr2R	20764336	20765718	chr2R	20764615	20764620	CATATG
chr2R	20764336	20765718	chr2R	20765139	20765144	CATATG
chrX	20307757	20308178	chrX	20307882	20307887	CATATG
chr2L	3038223	3038324	chr2L	3038307	3038312	CATATG
chr3L	18987613	18987717	chr3L	18987677	18987682	CATATG
chr2R	9297422	9297603	chr2R	9297589	9297594	CATATG
chrX	11030735	11031181	chrX	11030739	11030744	CATATG
chr2R	13326697	13327461	chr2R	13326781	13326786	CATATG
chr3R	8277613	8277838	chr3R	8277741	8277746	CATATG
chr3R	8277613	8277838	chr3R	8277733	8277738	CATATG
chr2R	3645824	3646095	chr2R	3645940	3645945	CATATG
chr2R	3645824	3646095	chr2R	3645983	3645988	CATATG
chrX	2156421	2157633	chrX	2156485	2156490	CATATG
chrX	2156421	2157633	chrX	2157534	2157539	CATATG
chrX	6550693	6551146	chrX	6550964	6550969	CATATG
chr3R	24715073	24715414	chr3R	24715376	24715381	CATATG
chr3R	5178156	5178527	chr3R	5178446	5178451	CATATG
chr3R	5178156	5178527	chr3R	5178218	5178223	CATATG
chrX	2841837	2842164	chrX	2841936	2841941	CATATG
chr2L	16545449	16546201	chr2L	16545470	16545475	CATATG
chr3L	1802893	1803463	chr3L	1803305	1803310	CATATG
chr3L	8572861	8573003	chr3L	8572903	8572908	CATATG
chr2L	1134881	1137045	chr2L	1136696	1136701	CATATG
chr2L	1134881	1137045	chr2L	1135743	1135748	CATATG
chr2L	1134881	1137045	chr2L	1136981	1136986	CATATG
chr3R	5902925	5904019	chr3R	5903377	5903382	CATATG
chr3R	5902925	5904019	chr3R	5903217	5903222	CATATG
chr3R	5902925	5904019	chr3R	5903543	5903548	CATATG
chr3R	22540287	22540777	chr3R	22540395	22540400	CATATG
chr2R	19732665	19733090	chr2R	19733033	19733038	CATATG
chr3L	12140470	12140917	chr3L	12140559	12140564	CATATG
chr3L	11063501	11063840	chr3L	11063753	11063758	CATATG
chr3L	11063501	11063840	chr3L	11063641	11063646	CATATG
chr2L	10760974	10761559	chr2L	10761005	10761010	CATATG
chr2L	12040589	12040853	chr2L	12040682	12040687	CATATG
chrX	18684002	18684107	chrX	18684073	18684078	CATATG
chr3R	10919660	10920345	chr3R	10919884	10919889	CATATG
chr3L	17840474	17840623	chr3L	17840470	17840475	CATATG
chr3R	4490189	4490659	chr3R	4490532	4490537	CATATG
chr2R	11367673	11367888	chr2R	11367763	11367768	CATATG
chr2R	11367673	11367888	chr2R	11367850	11367855	CATATG
chr2R	7518754	7521064	chr2R	7520377	7520382	CATATG
chr2R	7518754	7521064	chr2R	7520324	7520329	CATATG
chr2R	7518754	7521064	chr2R	7520781	7520786	CATATG
chr2R	7518754	7521064	chr2R	7521022	7521027	CATATG
chr2L	20735415	20735750	chr2L	20735546	20735551	CATATG
chr2L	8033618	8033906	chr2L	8033678	8033683	CATATG
chr3L	15533732	15534554	chr3L	15533923	15533928	CATATG
chrX	1988785	1988963	chrX	1988956	1988961	CATATG
chrX	2001795	2002658	chrX	2002331	2002336	CATATG
chr3L	544449	545120	chr3L	544606	544611	CATATG
chr2R	3293995	3295109	chr2R	3294615	3294620	CATATG
chr3L	17563491	17563635	chr3L	17563508	17563513	CATATG
chr3L	17563491	17563635	chr3L	17563566	17563571	CATATG
chr2R	7780035	7781354	chr2R	7780715	7780720	CATATG
chr2R	15324145	15324604	chr2R	15324164	15324169	CATATG
chr2R	19865842	19866296	chr2R	19865886	19865891	CATATG
chr2R	18211333	18211800	chr2R	18211546	18211551	CATATG
chr2R	11749623	11749803	chr2R	11749764	11749769	CATATG
chrX	1376754	1377055	chrX	1376965	1376970	CATATG
chr2L	9782104	9782642	chr2L	9782374	9782379	CATATG
chr3R	1342652	1343025	chr3R	1342816	1342821	CATATG
chrX	9540232	9540612	chrX	9540387	9540392	CATATG
chr2R	2629593	2630077	chr2R	2630055	2630060	CATATG
chr3R	8181665	8181888	chr3R	8181756	8181761	CATATG
chr2R	13103440	13103775	chr2R	13103451	13103456	CATATG
chr3L	19902614	19903082	chr3L	19902785	19902790	CATATG
chr3L	1321501	1321606	chr3L	1321542	1321547	CATATG
chr3L	19675880	19676344	chr3L	19676299	19676304	CATATG
chr3L	16828484	16828823	chr3L	16828557	16828562	CATATG
chrX	5780355	5780701	chrX	5780553	5780558	CATATG
chr3R	5916799	5917366	chr3R	5917322	5917327	CATATG
chr3R	5916799	5917366	chr3R	5916845	5916850	CATATG
chr3L	23103548	23104037	chr3L	23103608	23103613	CATATG
chr3L	10803669	10804142	chr3L	10803700	10803705	CATATG
chr3L	89313	89884	chr3L	89488	89493	CATATG
chr2R	11957617	11958304	chr2R	11957753	11957758	CATATG
chr2R	11957617	11958304	chr2R	11957827	11957832	CATATG
chr3R	5914869	5916117	chr3R	5915806	5915811	CATATG
chr3R	5914869	5916117	chr3R	5915942	5915947	CATATG
chr2L	734884	735028	chr2L	735011	735016	CATATG
chr3R	5906149	5906604	chr3R	5906316	5906321	CATATG
chr2L	22466887	22467655	chr2L	22467354	22467359	CATATG
chr2L	9438351	9438526	chr2L	9438520	9438525	CATATG
chr2R	19874792	19876036	chr2R	19875034	19875039	CATATG
chr2R	19874792	19876036	chr2R	19875439	19875444	CATATG
chr2R	19874792	19876036	chr2R	19875579	19875584	CATATG
chrX	19398027	19398441	chrX	19398360	19398365	CATATG
chrX	19398027	19398441	chrX	19398353	19398358	CATATG
chrX	4578216	4579569	chrX	4578638	4578643	CATATG
chr3L	8734130	8734515	chr3L	8734424	8734429	CATATG
chr3L	8539896	8540208	chr3L	8540015	8540020	CATATG
chr3R	7036922	7037302	chr3R	7037068	7037073	CATATG
chrX	2513967	2514314	chrX	2514122	2514127	CATATG
chr3L	5179638	5180365	chr3L	5179951	5179956	CATATG
chr3L	5179638	5180365	chr3L	5180164	5180169	CATATG
chr3L	21048941	21049312	chr3L	21049256	21049261	CATATG
chr3R	17999432	17999537	chr3R	17999512	17999517	CATATG
chr3R	17999432	17999537	chr3R	17999527	17999532	CATATG
chrX	392813	393917	chrX	393227	393232	CATATG
chrX	392813	393917	chrX	393701	393706	CATATG
chrX	392813	393917	chrX	393679	393684	CATATG
chr3L	16402385	16403048	chr3L	16402865	16402870	CATATG
chrX	12528118	12528815	chrX	12528493	12528498	CATATG
chrX	12528118	12528815	chrX	12528507	12528512	CATATG
chrX	829859	830309	chrX	830252	830257	CATATG
chr2R	2933282	2934012	chr2R	2933546	2933551	CATATG
chr2R	2933282	2934012	chr2R	2933979	2933984	CATATG
chrX	1977995	1978727	chrX	1978632	1978637	CATATG
chrX	1977995	1978727	chrX	1978663	1978668	CATATG
chr2L	487284	487614	chr2L	487593	487598	CATATG
chr2L	489630	489984	chr2L	489765	489770	CATATG
chr3R	14744078	14745028	chr3R	14744378	14744383	CATATG
chr3R	14069751	14071602	chr3R	14070886	14070891	CAGCTG
chr3L	9416406	9416674	chr3L	9416444	9416449	CAGCTG
chr2R	3876769	3877525	chr2R	3877334	3877339	CAGCTG
chr2R	9058605	9059024	chr2R	9058892	9058897	CAGCTG
chr2R	9058605	9059024	chr2R	9058837	9058842	CAGCTG
chr2R	9843597	9843938	chr2R	9843623	9843628	CAGCTG
chr2R	9843597	9843938	chr2R	9843797	9843802	CAGCTG
chr3R	2738113	2738973	chr3R	2738172	2738177	CAGCTG
chr3R	2738113	2738973	chr3R	2738720	2738725	CAGCTG
chr3L	22864022	22864194	chr3L	22864084	22864089	CAGCTG
chr3R	17857060	17857567	chr3R	17857389	17857394	CAGCTG
chr3L	5635864	5635967	chr3L	5635884	5635889	CAGCTG
chr2L	11203866	11204135	chr2L	11204007	11204012	CAGCTG
chr2L	480506	481707	chr2L	480901	480906	CAGCTG
chr3R	1189166	1189584	chr3R	1189375	1189380	CAGCTG
chr2R	10062386	10063020	chr2R	10062786	10062791	CAGCTG
chrX	7782960	7783176	chrX	7783151	7783156	CAGCTG
chr3R	1077167	1077493	chr3R	1077196	1077201	CAGCTG
chrX	1286797	1287483	chrX	1287407	1287412	CAGCTG
chr3L	3072040	3072533	chr3L	3072246	3072251	CAGCTG
chr3L	3072040	3072533	chr3L	3072415	3072420	CAGCTG
chr3L	22260941	22261310	chr3L	22260987	22260992	CAGCTG
chr3L	22260941	22261310	chr3L	22261136	22261141	CAGCTG
chr3R	24973647	24974401	chr3R	24974044	24974049	CAGCTG
chr3R	24973647	24974401	chr3R	24973735	24973740	CAGCTG
chr3R	1457859	1458086	chr3R	1458034	1458039	CAGCTG
chr3R	1457859	1458086	chr3R	1458006	1458011	CAGCTG
chr3R	10123332	10123503	chr3R	10123366	10123371	CAGCTG
chr3R	1390396	1390967	chr3R	1390800	1390805	CAGCTG
chr2R	20650225	20651040	chr2R	20650589	20650594	CAGCTG
chr2R	20650225	20651040	chr2R	20650958	20650963	CAGCTG
chr2R	5954015	5954159	chr2R	5954024	5954029	CAGCTG
chr2R	3477879	3478016	chr2R	3477932	3477937	CAGCTG
chr2R	5314117	5314429	chr2R	5314143	5314148	CAGCTG
chr2L	5055180	5055794	chr2L	5055724	5055729	CAGCTG
chr2L	5055180	5055794	chr2L	5055316	5055321	CAGCTG
chr2L	4810898	4811348	chr2L	4810995	4811000	CAGCTG
chr2R	20764336	20765718	chr2R	20764512	20764517	CAGCTG
chrX	20306584	20306731	chrX	20306607	20306612	CAGCTG
chrX	20307757	20308178	chrX	20308130	20308135	CAGCTG
chrX	21482188	21482930	chrX	21482546	21482551	CAGCTG
chrX	389241	389658	chrX	389520	389525	CAGCTG
chr3R	23064539	23064827	chr3R	23064765	23064770	CAGCTG
chr2R	5464850	5465700	chr2R	5464997	5465002	CAGCTG
chr2R	5464850	5465700	chr2R	5465457	5465462	CAGCTG
chr2R	13326697	13327461	chr2R	13326929	13326934	CAGCTG
chr2R	13326697	13327461	chr2R	13327094	13327099	CAGCTG
chr2R	5436968	5437580	chr2R	5437410	5437415	CAGCTG
chrX	2578567	2578895	chrX	2578729	2578734	CAGCTG
chrX	2578567	2578895	chrX	2578696	2578701	CAGCTG
chr2L	2769356	2769852	chr2L	2769619	2769624	CAGCTG
chr2L	128439	128738	chr2L	128520	128525	CAGCTG
chrX	10628526	10628881	chrX	10628871	10628876	CAGCTG
chrX	10628526	10628881	chrX	10628806	10628811	CAGCTG
chrX	10628526	10628881	chrX	10628689	10628694	CAGCTG
chrX	21488280	21489022	chrX	21488638	21488643	CAGCTG
chr3R	24715073	24715414	chr3R	24715300	24715305	CAGCTG
chr3R	24715073	24715414	chr3R	24715262	24715267	CAGCTG
chr3R	17048788	17049306	chr3R	17048914	17048919	CAGCTG
chr3R	5178156	5178527	chr3R	5178168	5178173	CAGCTG
chr3R	25694078	25694854	chr3R	25694740	25694745	CAGCTG
chr3R	25694078	25694854	chr3R	25694262	25694267	CAGCTG
chrX	2841837	2842164	chrX	2842036	2842041	CAGCTG
chr2R	18821251	18821670	chr2R	18821482	18821487	CAGCTG
chrX	1967449	1967902	chrX	1967824	1967829	CAGCTG
chrX	1722013	1722393	chrX	1722326	1722331	CAGCTG
chr3R	7575574	7575750	chr3R	7575633	7575638	CAGCTG
chr2L	10850017	10850429	chr2L	10850421	10850426	CAGCTG
chr2R	18369310	18369616	chr2R	18369370	18369375	CAGCTG
chr2L	1134881	1137045	chr2L	1135380	1135385	CAGCTG
chr2L	1134881	1137045	chr2L	1136746	1136751	CAGCTG
chr3L	16344917	16345596	chr3L	16345028	16345033	CAGCTG
chr3R	16382856	16382998	chr3R	16382864	16382869	CAGCTG
chr3R	5902925	5904019	chr3R	5902945	5902950	CAGCTG
chr3R	5902925	5904019	chr3R	5903269	5903274	CAGCTG
chr3R	22289518	22289896	chr3R	22289564	22289569	CAGCTG
chr3R	22540287	22540777	chr3R	22540651	22540656	CAGCTG
chrX	14957834	14958094	chrX	14957926	14957931	CAGCTG
chrX	14957834	14958094	chrX	14957868	14957873	CAGCTG
chrX	14957834	14958094	chrX	14957978	14957983	CAGCTG
chr2R	19732665	19733090	chr2R	19733020	19733025	CAGCTG
chr2R	9479891	9480196	chr2R	9480131	9480136	CAGCTG
chr2L	10760974	10761559	chr2L	10761439	10761444	CAGCTG
chr2L	10760974	10761559	chr2L	10761067	10761072	CAGCTG
chr3L	17840474	17840623	chr3L	17840551	17840556	CAGCTG
chr2R	15337020	15338434	chr2R	15337027	15337032	CAGCTG
chr2R	15337020	15338434	chr2R	15337663	15337668	CAGCTG
chr3R	25871796	25872183	chr3R	25872181	25872186	CAGCTG
chr2R	5082401	5082970	chr2R	5082544	5082549	CAGCTG
chr2R	5082401	5082970	chr2R	5082581	5082586	CAGCTG
chr3R	4490189	4490659	chr3R	4490646	4490651	CAGCTG
chr2R	11428803	11429849	chr2R	11428835	11428840	CAGCTG
chr2R	11428803	11429849	chr2R	11429429	11429434	CAGCTG
chr2R	11879720	11879972	chr2R	11879872	11879877	CAGCTG
chr2R	7518754	7521064	chr2R	7519355	7519360	CAGCTG
chr2R	7518754	7521064	chr2R	7520090	7520095	CAGCTG
chrX	16219742	16219847	chrX	16219837	16219842	CAGCTG
chr2L	6343803	6344292	chr2L	6343910	6343915	CAGCTG
chr2L	21313976	21314371	chr2L	21314214	21314219	CAGCTG
chr3L	15533732	15534554	chr3L	15534308	15534313	CAGCTG
chr2L	16286493	16286636	chr2L	16286568	16286573	CAGCTG
chrX	1988785	1988963	chrX	1988942	1988947	CAGCTG
chr3L	544449	545120	chr3L	544556	544561	CAGCTG
chr3L	544449	545120	chr3L	544645	544650	CAGCTG
chr3R	9607916	9608217	chr3R	9607993	9607998	CAGCTG
chr2L	2584761	2585220	chr2L	2584841	2584846	CAGCTG
chr2R	3293995	3295109	chr2R	3294991	3294996	CAGCTG
chr3R	26213594	26214122	chr3R	26213877	26213882	CAGCTG
chr3R	14371533	14371764	chr3R	14371747	14371752	CAGCTG
chrX	1304174	1304400	chrX	1304387	1304392	CAGCTG
chrX	1304174	1304400	chrX	1304275	1304280	CAGCTG
chr3L	311529	311746	chr3L	311693	311698	CAGCTG
chr2R	19865842	19866296	chr2R	19865909	19865914	CAGCTG
chr3R	12107896	12108144	chr3R	12107989	12107994	CAGCTG
chr3R	5699539	5699912	chr3R	5699851	5699856	CAGCTG
chr3R	5699539	5699912	chr3R	5699889	5699894	CAGCTG
chrX	11321191	11321514	chrX	11321412	11321417	CAGCTG
chrX	11317666	11318088	chrX	11317736	11317741	CAGCTG
chr3R	19558757	19559170	chr3R	19558941	19558946	CAGCTG
chr3R	19558757	19559170	chr3R	19558995	19559000	CAGCTG
chr2R	12223677	12224157	chr2R	12223690	12223695	CAGCTG
chr3R	17405779	17406304	chr3R	17405971	17405976	CAGCTG
chr3R	20089777	20090279	chr3R	20090217	20090222	CAGCTG
chr3R	4880628	4880888	chr3R	4880753	4880758	CAGCTG
chr3R	12905105	12905479	chr3R	12905168	12905173	CAGCTG
chr3R	12905105	12905479	chr3R	12905254	12905259	CAGCTG
chr2R	2629593	2630077	chr2R	2629861	2629866	CAGCTG
chr2R	2629593	2630077	chr2R	2630035	2630040	CAGCTG
chr2R	2629593	2630077	chr2R	2629995	2630000	CAGCTG
chr2R	13103440	13103775	chr2R	13103755	13103760	CAGCTG
chr2R	2584851	2585061	chr2R	2584850	2584855	CAGCTG
chr3R	9628044	9628550	chr3R	9628124	9628129	CAGCTG
chr3L	19675880	19676344	chr3L	19676104	19676109	CAGCTG
chr3L	16828484	16828823	chr3L	16828603	16828608	CAGCTG
chr3L	16828484	16828823	chr3L	16828523	16828528	CAGCTG
chr3L	16828484	16828823	chr3L	16828737	16828742	CAGCTG
chr2R	5443716	5443852	chr2R	5443822	5443827	CAGCTG
chrX	13226049	13226545	chrX	13226384	13226389	CAGCTG
chr3R	5916799	5917366	chr3R	5916909	5916914	CAGCTG
chr3L	10803669	10804142	chr3L	10804044	10804049	CAGCTG
chr3L	10803669	10804142	chr3L	10803742	10803747	CAGCTG
chr3L	10324889	10325354	chr3L	10325344	10325349	CAGCTG
chr3L	10324889	10325354	chr3L	10325151	10325156	CAGCTG
chr3L	8685703	8686082	chr3L	8685817	8685822	CAGCTG
chr3L	89313	89884	chr3L	89350	89355	CAGCTG
chr3L	89313	89884	chr3L	89344	89349	CAGCTG
chr2R	12699364	12699657	chr2R	12699488	12699493	CAGCTG
chr2R	11957617	11958304	chr2R	11957862	11957867	CAGCTG
chr3R	5914869	5916117	chr3R	5915483	5915488	CAGCTG
chr3R	5914869	5916117	chr3R	5915835	5915840	CAGCTG
chr2L	734884	735028	chr2L	734966	734971	CAGCTG
chr3R	1217	1358	chr3R	1264	1269	CAGCTG
chr3L	4474044	4474495	chr3L	4474111	4474116	CAGCTG
chr3L	797352	797772	chr3L	797659	797664	CAGCTG
chr3L	797352	797772	chr3L	797572	797577	CAGCTG
chr3R	5906149	5906604	chr3R	5906537	5906542	CAGCTG
chr2L	9464791	9464894	chr2L	9464857	9464862	CAGCTG
chr2L	12010679	12012318	chr2L	12012125	12012130	CAGCTG
chr3R	14853054	14853895	chr3R	14853058	14853063	CAGCTG
chr3R	14853054	14853895	chr3R	14853092	14853097	CAGCTG
chr3R	14853054	14853895	chr3R	14853731	14853736	CAGCTG
chr2R	14029360	14029885	chr2R	14029561	14029566	CAGCTG
chr2R	19874792	19876036	chr2R	19875551	19875556	CAGCTG
chr2R	19874792	19876036	chr2R	19875557	19875562	CAGCTG
chrX	2017495	2017806	chrX	2017660	2017665	CAGCTG
chr3R	18253249	18253426	chr3R	18253308	18253313	CAGCTG
chr3R	6203322	6203836	chr3R	6203829	6203834	CAGCTG
chr3L	292324	292656	chr3L	292507	292512	CAGCTG
chr3R	22742026	22742571	chr3R	22742524	22742529	CAGCTG
chr3R	22742026	22742571	chr3R	22742437	22742442	CAGCTG
chr3L	5179638	5180365	chr3L	5180183	5180188	CAGCTG
chr3L	5179638	5180365	chr3L	5179739	5179744	CAGCTG
chr3L	5179638	5180365	chr3L	5180302	5180307	CAGCTG
chr2L	18142978	18143119	chr2L	18143045	18143050	CAGCTG
chr3L	16402385	16403048	chr3L	16402802	16402807	CAGCTG
chrX	829859	830309	chrX	829995	830000	CAGCTG
chrX	8137153	8138041	chrX	8137711	8137716	CAGCTG
chrX	8137153	8138041	chrX	8137899	8137904	CAGCTG
chr3L	264797	265025	chr3L	264885	264890	CAGCTG
chrX	1977995	1978727	chrX	1978391	1978396	CAGCTG
chrX	1977995	1978727	chrX	1978162	1978167	CAGCTG
chr3R	20456119	20456651	chr3R	20456149	20456154	CAGCTG
