# Supplementary material for: Genome-wide features of neuroendocrine regulation in Drosophila by the basic helix-loop-helix transcription factor DIMMED
Source: Nucleic Acids Res. 2015 Jan 29;43(4):2199–215. doi: 10.1093/nar/gku1377 (PMC4344488; doi:10.1093/nar/gku1377)
Supplement: SUPPLEMENTARY DATA [file supp_gku1377_nar-03126-x-2014-File013.xlsx]

## Sheet: 337 DIMM ChIP-chip associated t
FBtr	FBgn	Transcript Isoform	Symbol	c929- FPKM	c929+ FPKM	log2FC(c929+/c929-)	test_stat	p_value	q_value	significant	PeakChr	Start	End	Peak#
FBtr0071815	FBgn0013272	Gp150-RC	Gp150	0	2.61419	inf	nan	0.19245	0.994951	no	chr2R	18211333	18211800	165
FBtr0074716	FBgn0027621	Pfrx-RG	Pfrx	0	3.89875	inf	0	1	1	no	chrX	19398027	19398441	108
FBtr0075234	FBgn0027660	blot-RA	blot	0	11.2914	inf	nan	0.013	0.598818	no	chr3L	17393864	17394337	337
FBtr0078754	FBgn0037340	CG14671-RA	CG14671	0	2.51694	inf	0	1	1	no	chr3R	1390396	1390967	137
FBtr0082065	FBgn0037702	CG8176-RA	CG8176	0	7.48171	inf	nan	0.07305	0.92236	no	chr3R	5351437	5351583	232
FBtr0083641	FBgn0004652	fru-RB	fru	0	3.21242	inf	nan	0.0934	0.937496	no	chr3R	14371533	14371764	313
FBtr0088872	FBgn0033246	ACC-RB	ACC	0	1.00658	inf	nan	0.08515	0.937496	no	chr2R	3876769	3877525	176
FBtr0088996	FBgn0010548	Aldh-III-RE	Aldh-III	0	1.68915	inf	nan	0.13905	0.95218	no	chr2R	3364996	3365146	26
FBtr0091947	FBgn0053937	CG33937-RB	CG33937	0	3.20843	inf	nan	0.0688	0.906323	no	chr3R	5178156	5178527	233
FBtr0100444	FBgn0013263	Trl-RH	Trl	0	1.06467	inf	nan	0.1647	0.98832	no	chr3L	14750296	14750444	144
FBtr0113207	FBgn0037702	CG8176-RC	CG8176	0	1.94898	inf	nan	0.098	0.937496	no	chr3R	5351437	5351583	232
FBtr0302648	FBgn0261547	Exn-RC	Exn	0	1.1997	inf	nan	0.09945	0.937496	no	chr3L	16983275	16983384	67
FBtr0302694	FBgn0261552	ps-RM	ps	0	2.11233	inf	nan	0.0474	0.810051	no	chr3R	5246966	5247271	59
FBtr0305154	FBgn0086372	lap-RF	lap	0	12.8839	inf	nan	0.01525	0.62276	no	chr3R	3011689	3011795	323
FBtr0306542	FBgn0031228	CG11455-RF	CG11455	0	7.70335	inf	nan	0.09505	0.937496	no	chr2L	128439	128738	199
FBtr0309999	FBgn0038220	CG12207-RF	CG12207	0	3.79112	inf	0	1	1	no	chr3R	10123332	10123503	230
FBtr0333046	FBgn0013263	Trl-RK	Trl	0	2.766	inf	nan	0.0383	0.760455	no	chr3L	14750296	14750444	144
FBtr0339898	FBgn0027660	blot-RE	blot	0	2.25686	inf	nan	0.00295	0.3283	no	chr3L	17393864	17394337	337
FBtr0075082	FBgn0036816	Indy-RC	Indy	8.3747e-06	1.18751	17.1135	0.0049884	0.36365	0.994951	no	chr3L	18841097	18841430	335
FBtr0301857	FBgn0036816	Indy-RD	Indy	4.10257e-05	2.39418	15.8326	0.0224425	0.3205	0.994951	no	chr3L	18841097	18841430	335
FBtr0075399	FBgn0026061	Mipp1-RA	Mipp1	0.000229913	11.7603	15.6425	0.0782343	0.21015	0.994951	no	chr3L	16567612	16568076	338
FBtr0083411	FBgn0038494	beat-IIb-RA	beat-IIb	0.00060764	20.9559	15.0738	0.0711217	0.01645	0.627135	no	chr3R	13090545	13090648	314
FBtr0304691	FBgn0038665	CG12269-RB	CG12269	0.000608881	19.9553	15.0003	0.0334996	0.03675	0.744801	no	chr3R	14806205	14806349	227
FBtr0306383	FBgn0053523	CG33523-RE	CG33523	0.00011544	2.13756	14.1765	0.048293	0.0097	0.539747	no	chr3L	5916119	5916504	149
FBtr0075081	FBgn0036816	Indy-RB	Indy	8.74706e-05	1.44131	14.0082	0.0421838	0.3245	0.994951	no	chr3L	18841097	18841430	335
FBtr0071813	FBgn0013272	Gp150-RA	Gp150	0.00187307	27.4107	13.837	0.655166	0.02105	0.646416	no	chr2R	18211333	18211800	165
FBtr0100597	FBgn0005672	spi-RG	spi	0.000464493	1.97164	12.0514	0.0590409	0.25485	0.994951	no	chr2L	19579727	19579830	181
FBtr0331756	FBgn0030740	CG9917-RB	CG9917	0.000775312	2.26794	11.5143	0.128663	0.088	0.937496	no	chrX	16219742	16219847	291
FBtr0336873	FBgn0016032	lbm-RB	lbm	0.000639407	1.30803	10.9984	0.067778	0.12495	0.937496	no	chr2R	2933282	2934012	361
FBtr0303768	FBgn0030876	CG6762-RC	CG6762	0.00162304	3.12812	10.9124	0.186809	0.0225	0.657558	no	chrX	17751336	17751444	290
FBtr0300911	FBgn0027608	CG2082-RL	CG2082	0.0290667	55.9559	10.9107	0.221167	0.0181	0.632794	no	chr3R	1597600	1597896	136
FBtr0334888	FBgn0086372	lap-RJ	lap	0.00338408	3.95046	10.189	0.080099	0.0918	0.937496	no	chr3R	3011689	3011795	323
FBtr0088035	FBgn0000556	Ef1alpha48D-RA	Ef1alpha48D	0.324676	359.838	10.1141	1.2854	0.13605	0.951002	no	chr2R	7780035	7781354	264
FBtr0070799	FBgn0028474	CG4119-RA	CG4119	0.00189556	1.62507	9.74366	0.150297	0.0238	0.664823	no	chrX	5558825	5559083	207
FBtr0307182	FBgn0040340	TRAM-RD	TRAM	0.00485731	3.5834	9.52696	0	1	1	no	chrX	829859	830309	118
FBtr0075083	FBgn0036816	Indy-RA	Indy	0.16757	74.6723	8.79966	6.52792	0.05605	0.842613	no	chr3L	18841097	18841430	335
FBtr0307300	FBgn0031760	Tsp26A-RC	Tsp26A	0.0189011	5.60417	8.21189	0.645253	0.0514	0.831948	no	chr2L	5998624	5998806	280
FBtr0310367	FBgn0033907	mRpS16-RB	mRpS16	0.00545291	1.53462	8.13664	0.0828148	0.2671	0.994951	no	chr2R	10062386	10063020	170
FBtr0331590	FBgn0030351	CG1840-RB	CG1840	0.0540655	11.2811	7.70499	0.635176	0.083	0.937496	no	chrX	11781832	11782058	293
FBtr0074718	FBgn0027621	Pfrx-RH	Pfrx	0.457369	92.8023	7.66466	1.04805	0.1828	0.994951	no	chrX	19398027	19398441	108
FBtr0070691	FBgn0011277	HLH4C-RA	HLH4C	0.0348125	5.11407	7.19872	3.22401	0.25055	0.994951	no	chrX	4543319	4543457	300
FBtr0074719	FBgn0027621	Pfrx-RD	Pfrx	0.887372	111.36	6.97147	1.35196	0.24235	0.994951	no	chrX	19398027	19398441	108
FBtr0330118	FBgn0052407	CG32407-RB	CG32407	0.800835	79.9153	6.64082	0	1	1	no	chr3L	5916119	5916504	149
FBtr0082833	FBgn0000454	Dip-B-RB	Dip-B	1.22274	105.09	6.42536	5.6784	5e-05	0.0173887	yes	chr3R	9607916	9608217	318
FBtr0079869	FBgn0032147	IP3K1-RA	IP3K1	0.0688541	4.9723	6.17423	0.547368	0.169	0.989085	no	chr2L	9782104	9782642	34
FBtr0072237	FBgn0003401	shu-RA	shu	0.0286429	1.99761	6.12395	2.66092	0.2506	0.994951	no	chr2R	19732665	19733090	161
FBtr0077868	FBgn0001125	Got2-RB	Got2	0.0422857	2.58426	5.93344	0.443629	0.2848	0.994951	no	chr2L	1990090	1990192	197
FBtr0091475	FBgn0053523	CG33523-RD	CG33523	0.0487236	2.95506	5.92242	0.916957	0.15145	0.972678	no	chr3L	5916119	5916504	149
FBtr0071816	FBgn0013272	Gp150-RD	Gp150	0.622838	35.3947	5.82853	3.96453	0.0056	0.436129	no	chr2R	18211333	18211800	165
FBtr0088932	FBgn0050497	CG30497-RA	CG30497	0.217642	11.7038	5.74887	0.337102	0.3035	0.994951	no	chr2R	3645824	3646095	177
FBtr0087643	FBgn0033879	CG6543-RA	CG6543	0.150291	6.99156	5.53978	3.15755	0.16925	0.989085	no	chr2R	9742627	9743085	84
FBtr0073960	FBgn0030605	CG5548-RA	CG5548	0.204371	9.17585	5.48858	0	1	1	no	chrX	14957834	14958094	292
FBtr0079532	FBgn0031971	Sirup-RA	Sirup	3.00314	126.863	5.40065	5.31263	0.01285	0.598818	no	chr2L	7999131	7999242	278
FBtr0070092	FBgn0023537	CG17896-RB	CG17896	0.445202	18.5996	5.38467	3.23739	0.0597	0.851143	no	chrX	389241	389658	51
FBtr0080587	FBgn0028940	Cyp28a5-RA	Cyp28a5	0.950006	35.8866	5.23936	5.13004	0.0016	0.23185	no	chr2L	13974864	13975166	369
FBtr0339593	FBgn0003517	sta-RE	sta	0.15921	5.67209	5.15488	1.51191	0.24885	0.994951	no	chrX	1376754	1377055	117
FBtr0303045	FBgn0025631	moody-RD	moody	0.483673	15.6262	5.01379	0.937892	0.2637	0.994951	no	chrX	1944464	1944907	209
FBtr0333109	FBgn0260442	rhea-RI	rhea	0.326435	10.4087	4.99485	1.42206	0.271	0.994951	no	chr3L	8539896	8540208	344
FBtr0339362	FBgn0028955	CG8788-RB	CG8788	0.0799565	2.41993	4.91961	1.23596	0.41365	0.994951	no	chr2R	5024460	5024724	270
FBtr0076457	FBgn0023129	aay-RA	aay	3.04531	91.804	4.91389	1.2573	0.28215	0.994951	no	chr3L	9416406	9416674	70
FBtr0333107	FBgn0260442	rhea-RG	rhea	0.0570446	1.71925	4.91355	0.552133	0.31865	0.994951	no	chr3L	8539896	8540208	344
FBtr0100379	FBgn0025683	CG3164-RD	CG3164	3.28904	97.1073	4.88384	1.33763	0.27675	0.994951	no	chr2L	128439	128738	199
FBtr0331806	FBgn0035625	Blimp-1-RB	Blimp-1	0.068167	1.82372	4.74166	0.659295	0.2581	0.994951	no	chr3L	5635864	5635967	150
FBtr0085412	FBgn0039641	CG14511-RA	CG14511	0.0419619	1.12076	4.73926	0.952568	0.24735	0.994951	no	chr3R	24973647	24974401	219
FBtr0081513	FBgn0000370	crc-RB	crc	1.45558	37.3682	4.68214	1.18244	0.2976	0.994951	no	chr2L	21313976	21314371	272
FBtr0333287	FBgn0052423	shep-RG	shep	2.39599	57.1837	4.57691	0.256123	0.3592	0.994951	no	chr3L	5179638	5180365	248
FBtr0072157	FBgn0005612	Sox14-RA	Sox14	0.244452	5.80376	4.56937	3.68135	0.01025	0.553765	no	chr2R	19865842	19866296	160
FBtr0332089	FBgn0052103	CG32103-RD	CG32103	0.0438137	1.03863	4.56715	0.134913	0.17795	0.994951	no	chr3L	12401348	12401452	240
FBtr0070706	FBgn0011760	ctp-RA	ctp	1.84053	43.1687	4.55179	0	1	1	no	chrX	4578216	4579569	4
FBtr0075233	FBgn0027660	blot-RB	blot	0.224333	5.13741	4.51733	0.0440237	0.0202	0.636945	no	chr3L	17393864	17394337	337
FBtr0302772	FBgn0261564	CG42678-RK	CG42678	2.47204	55.1782	4.48032	1.69375	0.24515	0.994951	no	chr2R	18812072	18812409	255
FBtr0089032	FBgn0033134	Tsp42El-RA	Tsp42El	0.742252	14.612	4.2991	4.23925	0.01575	0.624414	no	chr2R	2933282	2934012	361
FBtr0082297	FBgn0037846	CG6574-RA	CG6574	3.02061	58.2326	4.26892	4.41532	0.00145	0.214585	no	chr3R	6688559	6688742	131
FBtr0076423	FBgn0010408	RpS9-RA	RpS9	0.420629	7.21518	4.10041	1.4605	0.29905	0.994951	no	chr3L	9504617	9504999	343
FBtr0074720	FBgn0027621	Pfrx-RE	Pfrx	0.689157	11.7104	4.08681	0.626141	0.54135	0.994951	no	chrX	19398027	19398441	108
FBtr0302658	FBgn0261548	CG42666-RE	CG42666	0.17174	2.8815	4.06853	0	1	1	no	chrX	1722013	1722393	303
FBtr0306807	FBgn0017558	Pdk-RC	Pdk	5.12522	83.6058	4.02792	3.50863	0.00305	0.334083	no	chr2R	5314117	5314429	175
FBtr0072236	FBgn0034913	usnp-RA	usnp	1.48837	24.0343	4.01328	4.16811	0.0071	0.477141	no	chr2R	19732665	19733090	161
FBtr0075558	FBgn0004396	CrebA-RB	CrebA	1.88835	29.7598	3.97816	2.79151	0.01785	0.631835	no	chr3L	15533732	15534554	68
FBtr0081882	FBgn0037607	CG8036-RC	CG8036	0.194283	2.7709	3.83413	0	1	1	no	chr3R	4490189	4490659	135
FBtr0083722	FBgn0038665	CG12269-RA	CG12269	3.61005	50.9758	3.81972	2.9312	0.01665	0.627778	no	chr3R	14806205	14806349	227
FBtr0304807	FBgn0262508	CG43078-RA	CG43078	0.120688	1.64422	3.76805	0.504376	0.2928	0.994951	no	chr3L	8572861	8573003	146
FBtr0072908	FBgn0035321	CG1275-RD	CG1275	0.88279	11.9741	3.7617	0.612099	0.49675	0.994951	no	chr3L	2256799	2256906	151
FBtr0085066	FBgn0015541	sda-RA	sda	13.5205	176.878	3.70953	2.76485	0.0196	0.636945	no	chr3R	22742026	22742571	120
FBtr0075983	FBgn0052103	CG32103-RC	CG32103	1.04936	12.7204	3.59957	0.658353	0.4624	0.994951	no	chr3L	12401348	12401452	240
FBtr0077734	FBgn0019830	colt-RD	colt	0.13551	1.61914	3.57875	0	1	1	no	chr2L	2769356	2769852	35
FBtr0083703	FBgn0261113	Xrp1-RD	Xrp1	0.736395	8.68741	3.56037	0.31477	0.4572	0.994951	no	chr3R	14744078	14745028	9
FBtr0073496	FBgn0001145	Gs2-RA	Gs2	32.2822	373.43	3.53203	2.61483	0.0206	0.636945	no	chrX	11317666	11318088	294
FBtr0073496	FBgn0001145	Gs2-RA	Gs2	32.2822	373.43	3.53203	2.61483	0.0206	0.636945	no	chrX	11321191	11321514	111
FBtr0333618	FBgn0260635	th-RE	th	0.124156	1.40119	3.49643	0.372819	0.4136	0.994951	no	chr3L	16044340	16044484	340
FBtr0302511	FBgn0033391	CG8026-RC	CG8026	0.2345	2.64592	3.49611	0.366171	0.4261	0.994951	no	chr2R	5082401	5082970	268
FBtr0075232	FBgn0027660	blot-RD	blot	0.145069	1.51812	3.38747	0.0233985	0.0062	0.453938	no	chr3L	17393864	17394337	337
FBtr0079251	FBgn0015623	Cpr-RB	Cpr	3.64946	38.1158	3.38463	2.91143	0.0096	0.53849	no	chr2L	6343803	6344292	191
FBtr0074714	FBgn0027621	Pfrx-RA	Pfrx	0.124	1.22839	3.30835	0.191081	0.1872	0.994951	no	chrX	19398027	19398441	108
FBtr0110774	FBgn0037440	CG1041-RB	CG1041	0.307889	3.03229	3.29993	1.70188	0.1787	0.994951	no	chr3R	2198951	2199204	326
FBtr0079250	FBgn0015623	Cpr-RA	Cpr	0.44501	4.30581	3.27438	1.09019	0.42825	0.994951	no	chr2L	6343803	6344292	191
FBtr0073495	FBgn0001145	Gs2-RC	Gs2	21.7859	204.329	3.22943	1.88618	0.10125	0.937496	no	chrX	11317666	11318088	294
FBtr0073495	FBgn0001145	Gs2-RC	Gs2	21.7859	204.329	3.22943	1.88618	0.10125	0.937496	no	chrX	11321191	11321514	111
FBtr0076204	FBgn0263241	Mocs1-RA	Mocs1	0.817018	7.60795	3.21907	0.657358	0.4355	0.994951	no	chr3L	11063501	11063840	241
FBtr0070845	FBgn0053080	CG33080-RB	CG33080	0.510918	4.73353	3.21175	2.20954	0.0591	0.851143	no	chrX	5609928	5610034	298
FBtr0075557	FBgn0004396	CrebA-RA	CrebA	2.75008	24.3862	3.14852	0	1	1	no	chr3L	15533732	15534554	68
FBtr0333105	FBgn0260442	rhea-RE	rhea	0.488591	4.25415	3.12217	0.981421	0.4119	0.994951	no	chr3L	8539896	8540208	344
FBtr0081883	FBgn0037607	CG8036-RD	CG8036	0.467037	4.02234	3.10643	2.08688	0.0707	0.915571	no	chr3R	4490189	4490659	135
FBtr0330638	FBgn0031228	CG11455-RG	CG11455	0.445264	3.68874	3.05039	0.114672	0.1221	0.937496	no	chr2L	128439	128738	199
FBtr0307193	FBgn0027621	Pfrx-RK	Pfrx	1.65303	13.6051	3.04096	0.641055	0.67205	0.994951	no	chrX	19398027	19398441	108
FBtr0072821	FBgn0035245	GC-RA	GC	3.19611	25.408	2.9909	0.28959	0.4471	0.994951	no	chr3L	1627479	1627584	153
FBtr0088015	FBgn0014184	Oda-RB	Oda	58.7458	461.897	2.97501	2.59842	0.04095	0.77894	no	chr2R	8056545	8056725	87
FBtr0074892	FBgn0036915	Prp3-RB	Prp3	0.381139	2.98727	2.97044	1.27443	0.3016	0.994951	no	chr3L	19902614	19903082	63
FBtr0079071	FBgn0016076	vri-RA	vri	1.7216	13.2469	2.94383	2.71454	0.01255	0.598818	no	chr2L	5303317	5304017	281
FBtr0072994	FBgn0035397	CG11486-RC	CG11486	1.27414	9.65726	2.92209	0.452595	0.4633	0.994951	no	chr3L	3072040	3072533	72
FBtr0078154	FBgn0025683	CG3164-RB	CG3164	0.850525	6.44017	2.92067	0.363885	0.5693	0.994951	no	chr2L	128439	128738	199
FBtr0310289	FBgn0025631	moody-RF	moody	0.727523	5.41449	2.89576	0.58861	0.5508	0.994951	no	chrX	1944464	1944907	209
FBtr0110965	FBgn0001222	Hsf-RC	Hsf	0.312635	2.31123	2.88611	0.642954	0.39915	0.994951	no	chr2R	14023183	14023374	81
FBtr0070414	FBgn0027296	l(1)G0144-RA	l(1)G0144	8.00239	58.6324	2.8732	2.98541	0.0136	0.605018	no	chrX	2156421	2157633	5
FBtr0335215	FBgn0051549	CG31549-RB	CG31549	0.323629	2.32122	2.84247	0	1	1	no	chr3R	1457859	1458086	327
FBtr0331808	FBgn0035625	Blimp-1-RD	Blimp-1	0.184476	1.25086	2.76141	0.553349	0.5509	0.994951	no	chr3L	5635864	5635967	150
FBtr0074715	FBgn0027621	Pfrx-RI	Pfrx	0.186587	1.24021	2.73266	0.149804	0.2082	0.994951	no	chrX	19398027	19398441	108
FBtr0332271	FBgn0031306	CG4577-RB	CG4577	29.4338	185.16	2.65323	1.06009	0.38625	0.994951	no	chr2L	1134881	1137045	36
FBtr0087732	FBgn0053138	AGBE-RA	AGBE	0.381129	2.38125	2.64337	2.33946	0.06435	0.879847	no	chr2R	9058605	9059024	358
FBtr0083700	FBgn0261113	Xrp1-RB	Xrp1	4.16997	25.5392	2.6146	0.815571	0.50055	0.994951	no	chr3R	14744078	14745028	9
FBtr0329929	FBgn0041184	Socs36E-RE	Socs36E	0.191628	1.14436	2.57816	0.368184	0.5359	0.994951	no	chr2L	18142978	18143119	183
FBtr0074733	FBgn0031037	CG14207-RA	CG14207	3.09485	18.1709	2.55369	1.39901	0.20755	0.994951	no	chrX	19501871	19502133	106
FBtr0077957	FBgn0031306	CG4577-RA	CG4577	147.761	864.754	2.54903	2.15889	0.0422	0.786314	no	chr2L	1134881	1137045	36
FBtr0111030	FBgn0261552	ps-RI	ps	11.7336	67.4271	2.52268	0.482797	0.584	0.994951	no	chr3R	5246966	5247271	59
FBtr0089033	FBgn0016032	lbm-RA	lbm	0.668428	3.74691	2.48686	1.81159	0.1093	0.937496	no	chr2R	2933282	2934012	361
FBtr0072203	FBgn0019948	Phm-RA	Phm	7.04825	38.9335	2.46568	1.5534	0.18255	0.994951	no	chr2R	19874792	19876036	20
FBtr0309212	FBgn0000308	chic-RE	chic	0.215016	1.18752	2.46543	0.0393517	0.0965	0.937496	no	chr2L	5982838	5983101	192
FBtr0100193	FBgn0028341	l(1)G0232-RF	l(1)G0232	1.28162	7.06887	2.46351	0.464391	0.49445	0.994951	no	chrX	9540232	9540612	204
FBtr0070948	FBgn0029881	pigs-RA	pigs	7.52752	40.5474	2.42936	0.849837	0.4478	0.994951	no	chrX	6495491	6495742	205
FBtr0070948	FBgn0029881	pigs-RA	pigs	7.52752	40.5474	2.42936	0.849837	0.4478	0.994951	no	chrX	6536392	6536576	297
FBtr0088441	FBgn0033467	CG15863-RA	CG15863	2.36809	12.6503	2.41738	1.15359	0.4978	0.994951	no	chr2R	5847730	5848299	173
FBtr0070379	FBgn0000382	csw-RB	csw	1.23326	6.39972	2.37554	0.210478	0.5242	0.994951	no	chrX	1988785	1988963	302
FBtr0070379	FBgn0000382	csw-RB	csw	1.23326	6.39972	2.37554	0.210478	0.5242	0.994951	no	chrX	1999739	2000189	47
FBtr0070379	FBgn0000382	csw-RB	csw	1.23326	6.39972	2.37554	0.210478	0.5242	0.994951	no	chrX	2001795	2002658	6
FBtr0331927	FBgn0000556	Ef1alpha48D-RC	Ef1alpha48D	38.7173	193.218	2.31918	1.66719	0.135	0.951002	no	chr2R	7780035	7781354	264
FBtr0088581	FBgn0028955	CG8788-RA	CG8788	0.700163	3.48894	2.31702	0.883538	0.42105	0.994951	no	chr2R	5024460	5024724	270
FBtr0077867	FBgn0001125	Got2-RA	Got2	6.71205	32.6585	2.28263	1.70751	0.1123	0.937496	no	chr2L	1990090	1990192	197
FBtr0100151	FBgn0031971	Sirup-RB	Sirup	0.320118	1.53873	2.26507	0.432724	0.51705	0.994951	no	chr2L	7999131	7999242	278
FBtr0077739	FBgn0250906	Pgk-RA	Pgk	0.438481	2.09097	2.25358	0	1	1	no	chr2L	2750883	2751103	100
FBtr0085774	FBgn0039830	CG1746-RB	CG1746	19.4683	89.1619	2.1953	0	1	1	no	chr3R	27044957	27045213	305
FBtr0300906	FBgn0027608	CG2082-RG	CG2082	14.8432	67.5408	2.18595	0.737143	0.60225	0.994951	no	chr3R	1597600	1597896	136
FBtr0305569	FBgn0262732	mbf1-RC	mbf1	0.312047	1.41332	2.17926	0.203472	0.3952	0.994951	no	chr3L	16567612	16568076	338
FBtr0085016	FBgn0039430	CG5455-RB	CG5455	23.8231	107.019	2.16743	2.03653	0.05135	0.831948	no	chr3R	22289518	22289896	221
FBtr0088934	FBgn0050497	CG30497-RC	CG30497	7.84754	34.9193	2.15371	0.583208	0.6434	0.994951	no	chr2R	3645824	3646095	177
FBtr0089632	FBgn0016034	mael-RB	mael	1.20136	5.33951	2.15204	0.930331	0.39925	0.994951	no	chr3L	22717740	22718107	332
FBtr0085592	FBgn0002626	RpL32-RB	RpL32	4.5022	19.2331	2.09489	1.75339	0.0997	0.937496	no	chr3R	25871796	25872183	216
FBtr0084049	FBgn0038868	CG5862-RA	CG5862	0.383371	1.63551	2.09293	1.80093	0.19425	0.994951	no	chr3R	17040830	17041130	312
FBtr0078290	FBgn0026179	siz-RA	siz	3.08502	13.1076	2.08705	1.16249	0.25285	0.994951	no	chr3L	21048941	21049312	62
FBtr0070442	FBgn0040336	Seipin-RA	Seipin	0.253836	1.06149	2.06413	1.2233	0.31935	0.994951	no	chrX	2513967	2514314	208
FBtr0088014	FBgn0014184	Oda-RC	Oda	13.9393	56.9641	2.0309	0.682589	0.6416	0.994951	no	chr2R	8056545	8056725	87
FBtr0078494	FBgn0004179	Csp-RB	Csp	7.16513	29.1383	2.02385	0.329845	0.62485	0.994951	no	chr3L	22260941	22261310	139
FBtr0077719	FBgn0031459	CG2862-RB	CG2862	0.394335	1.52625	1.9525	1.23701	0.4962	0.994951	no	chr2L	2769356	2769852	35
FBtr0334524	FBgn0261113	Xrp1-RG	Xrp1	5.33843	20.3184	1.9283	0.575411	0.6518	0.994951	no	chr3R	14744078	14745028	9
FBtr0072877	FBgn0015359	CG2034-RA	CG2034	0.404379	1.53349	1.92304	0	1	1	no	chr3L	2256799	2256906	151
FBtr0079176	FBgn0001942	eIF-4a-RC	eIF-4a	21.2308	80.4897	1.92264	0.545387	0.6521	0.994951	no	chr2L	5982838	5983101	192
FBtr0088013	FBgn0014184	Oda-RA	Oda	27.3598	100.692	1.87982	0.940058	0.4644	0.994951	no	chr2R	8056545	8056725	87
FBtr0334454	FBgn0030343	ATP7-RC	ATP7	2.795	10.2743	1.87812	1.75733	0.0875	0.937496	no	chrX	11749261	11749592	110
FBtr0072303	FBgn0035020	CG13585-RA	CG13585	2.88016	10.5081	1.86727	0.119647	0.38375	0.994951	no	chr2R	20418987	20419203	158
FBtr0072126	FBgn0034914	CG5554-RA	CG5554	6.32822	23.0683	1.86604	1.96963	0.09855	0.937496	no	chr2R	19732665	19733090	161
FBtr0332113	FBgn0035397	CG11486-RR	CG11486	3.21827	11.539	1.84217	0.433818	0.6499	0.994951	no	chr3L	3072040	3072533	72
FBtr0331238	FBgn0020618	Rack1-RC	Rack1	0.680881	2.43523	1.83858	0.357173	0.6636	0.994951	no	chr2L	7828385	7828783	279
FBtr0076543	FBgn0000116	Argk-RA	Argk	1.06204	3.78804	1.83461	0.256403	0.63415	0.994951	no	chr3L	9052471	9052833	245
FBtr0070093	FBgn0023537	CG17896-RA	CG17896	0.812762	2.8621	1.81617	0.7994	0.4333	0.994951	no	chrX	389241	389658	51
FBtr0070378	FBgn0000382	csw-RA	csw	0.284608	0.999524	1.81226	0.0653849	0.1669	0.98832	no	chrX	1988785	1988963	302
FBtr0070378	FBgn0000382	csw-RA	csw	0.284608	0.999524	1.81226	0.0653849	0.1669	0.98832	no	chrX	1999739	2000189	47
FBtr0070378	FBgn0000382	csw-RA	csw	0.284608	0.999524	1.81226	0.0653849	0.1669	0.98832	no	chrX	2001795	2002658	6
FBtr0072551	FBgn0035142	hipk-RB	hipk	1.50699	5.19923	1.78662	0.227434	0.64175	0.994951	no	chr3L	544449	545120	250
FBtr0072551	FBgn0035142	hipk-RB	hipk	1.50699	5.19923	1.78662	0.227434	0.64175	0.994951	no	chr3L	565988	566310	348
FBtr0335480	FBgn0031497	CG17259-RB	CG17259	0.515017	1.76987	1.78095	0	1	1	no	chr2L	3038223	3038324	196
FBtr0086581	FBgn0034419	CG15111-RA	CG15111	0.515069	1.76625	1.77785	0.68998	0.53695	0.994951	no	chr2R	15024959	15025449	352
FBtr0310551	FBgn0028399	TMS1-RC	TMS1	15.6579	53.6779	1.77743	0.587044	0.67515	0.994951	no	chr3L	16402385	16403048	143
FBtr0087986	FBgn0023167	SmD3-RA	SmD3	2.74997	9.2105	1.74386	0.193545	0.34675	0.994951	no	chr2R	8056545	8056725	87
FBtr0112882	FBgn0015541	sda-RB	sda	0.623806	2.08856	1.74334	0.208124	0.5884	0.994951	no	chr3R	22742026	22742571	120
FBtr0075044	FBgn0036837	CG18135-RC	CG18135	0.966179	3.22046	1.7369	0.43437	0.71845	0.994951	no	chr3L	18987613	18987717	64
FBtr0330603	FBgn0033579	CG13229-RC	CG13229	1.96902	6.40299	1.70127	0.46621	0.723	0.994951	no	chr2R	7037468	7037568	265
FBtr0331593	FBgn0030349	CG10353-RH	CG10353	0.758834	2.43897	1.68442	0.479019	0.5971	0.994951	no	chrX	11781832	11782058	293
FBtr0340425	FBgn0030605	CG5548-RC	CG5548	0.330863	1.05278	1.6699	0.266431	0.54805	0.994951	no	chrX	14957834	14958094	292
FBtr0075202	FBgn0000567	Eip74EF-RA	Eip74EF	1.60307	5.06081	1.65853	0.827165	0.44205	0.994951	no	chr3L	17563491	17563635	66
FBtr0113312	FBgn0039831	CG12054-RB	CG12054	2.03713	6.42564	1.6573	0.187042	0.6073	0.994951	no	chr3R	27044957	27045213	305
FBtr0087408	FBgn0033985	CG10257-RA	CG10257	3.76561	11.7659	1.64365	0.211622	0.57665	0.994951	no	chr2R	10828953	10829204	356
FBtr0072906	FBgn0035321	CG1275-RC	CG1275	51.2755	159.554	1.63771	1.50971	0.1493	0.967356	no	chr3L	2256799	2256906	151
FBtr0077172	FBgn0052423	shep-RA	shep	7.4784	22.9614	1.61841	0.155946	0.55035	0.994951	no	chr3L	5179638	5180365	248
FBtr0070169	FBgn0040340	TRAM-RC	TRAM	1.63634	4.9874	1.60782	0.253333	0.64775	0.994951	no	chrX	829859	830309	118
FBtr0336697	FBgn0261564	CG42678-RO	CG42678	2.09553	6.34868	1.59914	0.330652	0.73285	0.994951	no	chr2R	18812072	18812409	255
FBtr0088385	FBgn0033466	Pal1-RA	Pal1	1.02947	3.09957	1.59017	0.849632	0.48665	0.994951	no	chr2R	5847730	5848299	173
FBtr0110845	FBgn0026197	noe-RC	noe	17465	52552.7	1.5893	1.35943	0.19285	0.994951	no	chr3L	17393864	17394337	337
FBtr0084659	FBgn0000139	ash2-RB	ash2	1.51007	4.5229	1.58263	1.10221	0.37755	0.994951	no	chr3R	20477458	20477751	121
FBtr0080313	FBgn0032394	CG6746-RA	CG6746	1.06266	3.15369	1.56937	1.0232	0.348	0.994951	no	chr2L	12004432	12005517	33
FBtr0304936	FBgn0016696	Pitslre-RF	Pitslre	0.667042	1.95839	1.55382	0.337055	0.6475	0.994951	no	chr3L	20763467	20763738	237
FBtr0081687	FBgn0262801	twr-RA	twr	8.01886	22.9273	1.51559	1.66608	0.2254	0.994951	no	chr3R	2483562	2483824	61
FBtr0307192	FBgn0027621	Pfrx-RJ	Pfrx	4.85478	13.7745	1.50452	0.389854	0.76745	0.994951	no	chrX	19398027	19398441	108
FBtr0070156	FBgn0002579	RpL36-RB	RpL36	19.8895	56.1158	1.4964	1.13785	0.27295	0.994951	no	chrX	523366	523666	213
FBtr0072202	FBgn0019948	Phm-RB	Phm	14.8852	41.7899	1.48927	0	1	1	no	chr2R	19874792	19876036	20
FBtr0072254	FBgn0019643	Dat-RA	Dat	6.25951	17.4488	1.479	1.23364	0.33215	0.994951	no	chr2R	20032742	20033236	159
FBtr0331584	FBgn0035989	CG3967-RF	CG3967	2.43448	6.76732	1.47497	0.320822	0.7566	0.994951	no	chr3L	9416406	9416674	70
FBtr0089482	FBgn0067783	att-ORFA-RC	att-ORFA	6.49501	18.0475	1.4744	1.36781	0.1809	0.994951	no	chr3R	16382856	16382998	56
FBtr0085125	FBgn0051064	CG31064-RB	CG31064	0.517758	1.43201	1.4677	0.299668	0.62855	0.994951	no	chr3R	23064539	23064827	220
FBtr0078511	FBgn0037156	CG11523-RA	CG11523	6.65153	18.236	1.45503	1.22648	0.23275	0.994951	no	chr3L	22260941	22261310	139
FBtr0302512	FBgn0033391	CG8026-RD	CG8026	1.40054	3.82368	1.44898	0.365001	0.74165	0.994951	no	chr2R	5082401	5082970	268
FBtr0307161	FBgn0031037	CG14207-RC	CG14207	4.04173	11.0281	1.44814	0.580512	0.61825	0.994951	no	chrX	19501871	19502133	106
FBtr0337106	FBgn0020379	Rfx-RI	Rfx	1.01655	2.74764	1.43451	0.208026	0.6565	0.994951	no	chr3R	6203322	6203836	320
FBtr0071169	FBgn0020653	Trxr-1-RC	Trxr-1	1.23297	3.33193	1.43423	0.953867	0.3747	0.994951	no	chrX	8137153	8138041	2
FBtr0070398	FBgn0023527	CG3071-RA	CG3071	0.816471	2.2028	1.43186	0.14402	0.43605	0.994951	no	chrX	2156421	2157633	5
FBtr0075042	FBgn0036837	CG18135-RA	CG18135	5.48107	14.7146	1.42472	0.853947	0.4621	0.994951	no	chr3L	18987613	18987717	64
FBtr0302773	FBgn0261564	CG42678-RL	CG42678	47.8665	126.538	1.40248	1.2179	0.35775	0.994951	no	chr2R	18812072	18812409	255
FBtr0310034	FBgn0031258	CG4297-RC	CG4297	7.87497	20.7026	1.39447	1.32851	0.21015	0.994951	no	chr2L	473241	473343	385
FBtr0085565	FBgn0015542	sima-RA	sima	0.787756	2.07081	1.39438	0.333732	0.76645	0.994951	no	chr3R	25921405	25921780	215
FBtr0083702	FBgn0261113	Xrp1-RC	Xrp1	44.2542	116.087	1.39132	0.905779	0.39025	0.994951	no	chr3R	14744078	14745028	9
FBtr0074920	FBgn0014037	Su(Tpl)-RA	Su(Tpl)	0.612695	1.58882	1.37472	0.175049	0.57975	0.994951	no	chr3L	19902614	19903082	63
FBtr0076425	FBgn0010408	RpS9-RD	RpS9	6.2983	16.3057	1.37234	0	1	1	no	chr3L	9504617	9504999	343
FBtr0078822	FBgn0260462	CG12163-RB	CG12163	7.0126	18.0693	1.36552	1.08344	0.3492	0.994951	no	chr3R	1077167	1077493	138
FBtr0086738	FBgn0265297	pAbp-RA	pAbp	2.14548	5.52369	1.36433	0.166831	0.5631	0.994951	no	chr2R	14029360	14029885	353
FBtr0083606	FBgn0038588	CG7156-RA	CG7156	0.530316	1.36502	1.36399	0.546687	0.5511	0.994951	no	chr3R	14069751	14071602	10
FBtr0072907	FBgn0035321	CG1275-RA	CG1275	0.698532	1.79763	1.3637	0.14767	0.4796	0.994951	no	chr3L	2256799	2256906	151
FBtr0078575	FBgn0010348	Arf79F-RC	Arf79F	4.01342	10.3235	1.36303	0.137859	0.4526	0.994951	no	chr3L	22864022	22864194	331
FBtr0081512	FBgn0000370	crc-RA	crc	27.248	69.7865	1.3568	0.933571	0.37575	0.994951	no	chr2L	21313976	21314371	272
FBtr0302767	FBgn0261564	CG42678-RE	CG42678	4.8877	12.4187	1.34528	0.429426	0.76695	0.994951	no	chr2R	18812072	18812409	255
FBtr0088058	FBgn0033663	ERp60-RA	ERp60	5.66747	14.3278	1.33804	1.22326	0.2304	0.994951	no	chr2R	7780035	7781354	264
FBtr0076545	FBgn0000116	Argk-RD	Argk	28.6632	72.084	1.33048	0.716164	0.50155	0.994951	no	chr3L	9052471	9052833	245
FBtr0110863	FBgn0035987	CG3689-RC	CG3689	1.17908	2.96014	1.32801	0.170512	0.4885	0.994951	no	chr3L	9403556	9403930	244
FBtr0079175	FBgn0001942	eIF-4a-RA	eIF-4a	116.479	291.908	1.32544	0	1	1	no	chr2L	5982838	5983101	192
FBtr0071183	FBgn0030026	sni-RA	sni	0.753991	1.88802	1.32425	0.604504	0.67445	0.994951	no	chrX	8137153	8138041	2
FBtr0302654	FBgn0261548	CG42666-RB	CG42666	0.484894	1.20327	1.31122	0.100936	0.429	0.994951	no	chrX	1722013	1722393	303
FBtr0078674	FBgn0027608	CG2082-RB	CG2082	11.3415	27.8349	1.29529	0.366002	0.80605	0.994951	no	chr3R	1597600	1597896	136
FBtr0114581	FBgn0263097	Glut4EF-RC	Glut4EF	19.3895	47.4042	1.28974	0.345377	0.7606	0.994951	no	chr3R	5699539	5699912	133
FBtr0089622	FBgn0040227	eIF-3p66-RB	eIF-3p66	4.37043	10.6691	1.28759	1.32316	0.2543	0.994951	no	chr3R	19505846	19506107	224
FBtr0082670	FBgn0005671	Vha55-RB	Vha55	2.01508	4.87751	1.27531	0.130347	0.5898	0.994951	no	chr3R	8453334	8453553	128
FBtr0084657	FBgn0039213	atl-RB	atl	1.40867	3.38445	1.26459	0.456981	0.72015	0.994951	no	chr3R	20456119	20456651	122
FBtr0072996	FBgn0035397	CG11486-RA	CG11486	1.0376	2.49024	1.26303	0.11116	0.51035	0.994951	no	chr3L	3072040	3072533	72
FBtr0089925	FBgn0039714	CG7816-RF	CG7816	3.33003	7.97671	1.26026	0.717114	0.51165	0.994951	no	chr3R	25694078	25694854	218
FBtr0302647	FBgn0261547	Exn-RB	Exn	1.10183	2.63762	1.25933	0.855904	0.41915	0.994951	no	chr3L	16983275	16983384	67
FBtr0331201	FBgn0001942	eIF-4a-RF	eIF-4a	3.87628	9.2355	1.25252	0.164839	0.65455	0.994951	no	chr2L	5982838	5983101	192
FBtr0078675	FBgn0027608	CG2082-RA	CG2082	74.6323	177.678	1.25139	0.816338	0.49575	0.994951	no	chr3R	1597600	1597896	136
FBtr0077208	FBgn0003423	slgA-RF	slgA	2.36067	5.61745	1.25072	0.169231	0.6516	0.994951	no	chrX	21242710	21242814	287
FBtr0075209	FBgn0036733	U4-U6-60K-RA	U4-U6-60K	0.435371	1.02005	1.22833	1.05937	0.3791	0.994951	no	chr3L	17507358	17507745	141
FBtr0079031	FBgn0022023	eIF-3p40-RB	eIF-3p40	19.9196	46.5161	1.22354	0	1	1	no	chr2L	5055180	5055794	97
FBtr0084656	FBgn0039213	atl-RA	atl	8.22021	19.1335	1.21885	1.04197	0.3552	0.994951	no	chr3R	20456119	20456651	122
FBtr0086111	FBgn0000054	Adf1-RA	Adf1	0.531918	1.22774	1.20673	0.443592	0.64195	0.994951	no	chr2R	2549973	2550472	179
FBtr0305151	FBgn0259938	cwo-RB	cwo	6.93558	15.9464	1.20114	0.899387	0.391	0.994951	no	chr3R	6211429	6212272	11
FBtr0074237	FBgn0030740	CG9917-RA	CG9917	6.54274	14.7712	1.17482	1.05379	0.30455	0.994951	no	chrX	16219742	16219847	291
FBtr0336940	FBgn0265487	mbl-RR	mbl	0.482786	1.08139	1.16343	0.0610581	0.2171	0.994951	no	chr2R	13103440	13103775	82
FBtr0085048	FBgn0023179	amon-RA	amon	203.429	454.499	1.15976	1.15297	0.28955	0.994951	no	chr3R	22540287	22540777	53
FBtr0080308	FBgn0032398	CG6766-RA	CG6766	3.24454	7.16573	1.1431	1.1641	0.3262	0.994951	no	chr2L	12040589	12040853	274
FBtr0331809	FBgn0035625	Blimp-1-RE	Blimp-1	3.64624	8.00694	1.13484	0.825241	0.42695	0.994951	no	chr3L	5635864	5635967	150
FBtr0337103	FBgn0020379	Rfx-RF	Rfx	1.28394	2.81006	1.13002	0.180836	0.71795	0.994951	no	chr3R	6203322	6203836	320
FBtr0088871	FBgn0033246	ACC-RA	ACC	0.851961	1.8645	1.12993	0.40973	0.74365	0.994951	no	chr2R	3876769	3877525	176
FBtr0081268	FBgn0005672	spi-RA	spi	21.8219	47.6657	1.12718	1.00098	0.40355	0.994951	no	chr2L	19579727	19579830	181
FBtr0300003	FBgn0259735	CG42389-RE	CG42389	3.85308	8.39509	1.12353	0.45742	0.67995	0.994951	no	chr2L	16545449	16546201	185
FBtr0330317	FBgn0052813	CG32813-RH	CG32813	0.490817	1.05924	1.10978	0.266461	0.76265	0.994951	no	chrX	1274162	1274453	212
FBtr0088993	FBgn0010548	Aldh-III-RI	Aldh-III	3.07074	6.6005	1.10399	0.770781	0.4479	0.994951	no	chr2R	3364996	3365146	26
FBtr0304683	FBgn0022764	Sin3A-RG	Sin3A	0.665758	1.42765	1.10057	0.185488	0.7489	0.994951	no	chr2R	8475561	8475709	86
FBtr0304683	FBgn0022764	Sin3A-RG	Sin3A	0.665758	1.42765	1.10057	0.185488	0.7489	0.994951	no	chr2R	8476593	8476766	171
FBtr0332274	FBgn0261458	capt-RC	capt	2.5504	5.42172	1.08803	0.521583	0.595	0.994951	no	chr2L	1156717	1157161	284
FBtr0332569	FBgn0031298	Atg4-RB	Atg4	3.50262	7.44559	1.08795	0.611478	0.59685	0.994951	no	chr2L	1081504	1081760	384
FBtr0333755	FBgn0040395	Unc-76-RD	Unc-76	0.956623	2.00073	1.0645	0.0787165	0.4128	0.994951	no	chrX	1977995	1978727	7
FBtr0335128	FBgn0031459	CG2862-RC	CG2862	0.828593	1.72918	1.06136	0	1	1	no	chr2L	2769356	2769852	35
FBtr0073475	FBgn0030268	Klp10A-RA	Klp10A	0.944686	1.94011	1.03823	0.278154	0.79255	0.994951	no	chrX	11030735	11031181	112
FBtr0089500	FBgn0262728	Pal2-RA	Pal2	180.807	370.368	1.03451	0.98516	0.33115	0.994951	no	chr2R	19574690	19574994	254
FBtr0310558	FBgn0263773	fok-RA	fok	63.1328	129.063	1.03162	0	1	1	no	chr2L	20080620	20080877	367
FBtr0086740	FBgn0265297	pAbp-RB	pAbp	102.845	205.589	0.999286	0.995347	0.34385	0.994951	no	chr2R	14029360	14029885	353
FBtr0310553	FBgn0028399	TMS1-RE	TMS1	77.8559	155.415	0.997248	0.653122	0.5945	0.994951	no	chr3L	16402385	16403048	143
FBtr0083397	FBgn0038476	kuk-RA	kuk	8.95539	17.7567	0.987539	0.898377	0.3801	0.994951	no	chr3R	12905105	12905479	58
FBtr0083422	FBgn0038475	Keap1-RA	Keap1	0.569146	1.12651	0.984986	0.508267	0.6282	0.994951	no	chr3R	12905105	12905479	58
FBtr0085624	FBgn0015221	Fer2LCH-RC	Fer2LCH	1.02656	2.03153	0.984748	0.0506139	0.22005	0.994951	no	chr3R	26213594	26214122	214
FBtr0080461	FBgn0051729	CG31729-RB	CG31729	1.05079	2.06737	0.976325	0.255829	0.83065	0.994951	no	chr2L	13293992	13294105	96
FBtr0071093	FBgn0260858	Ykt6-RA	Ykt6	20.9173	41.1522	0.976275	1.06489	0.36915	0.994951	no	chrX	7814477	7814812	113
FBtr0089513	FBgn0002921	Atpalpha-RE	Atpalpha	5.01118	9.85672	0.975959	0.0539785	0.30855	0.994951	no	chr3R	16781561	16781810	55
FBtr0335497	FBgn0259735	CG42389-RH	CG42389	8.43691	16.4998	0.967663	0.616738	0.5603	0.994951	no	chr2L	16545449	16546201	185
FBtr0084121	FBgn0013984	InR-RA	InR	7.96124	15.4624	0.957699	0.728609	0.488	0.994951	no	chr3R	17405779	17406304	226
FBtr0078676	FBgn0027608	CG2082-RD	CG2082	4.63847	9.00831	0.957609	0.117633	0.48195	0.994951	no	chr3R	1597600	1597896	136
FBtr0332090	FBgn0052103	CG32103-RE	CG32103	22.9235	44.2619	0.949235	0.863069	0.39335	0.994951	no	chr3L	12401348	12401452	240
FBtr0072706	FBgn0011204	cue-RA	cue	2.96134	5.6324	0.927499	0.523298	0.65205	0.994951	no	chr3L	1517830	1518006	73
FBtr0086536	FBgn0003887	betaTub56D-RB	betaTub56D	17.1202	32.3224	0.916836	0.812844	0.4286	0.994951	no	chr2R	15337020	15338434	21
FBtr0073421	FBgn0003360	sesB-RA	sesB	196.571	367.708	0.903509	0.702908	0.4868	0.994951	no	chrX	10680108	10680451	295
FBtr0073604	FBgn0030341	p24-1-RA	p24-1	2.47442	4.58197	0.888874	0.7761	0.4405	0.994951	no	chrX	11749261	11749592	110
FBtr0111029	FBgn0261552	ps-RH	ps	80.8816	149.215	0.883507	0.33916	0.752	0.994951	no	chr3R	5246966	5247271	59
FBtr0072397	FBgn0004055	uzip-RA	uzip	65.8916	121.483	0.882583	0.917753	0.4072	0.994951	no	chr2R	20906802	20907062	350
FBtr0075394	FBgn0262732	mbf1-RB	mbf1	2.53632	4.66656	0.879621	0.256389	0.82375	0.994951	no	chr3L	16567612	16568076	338
FBtr0290017	FBgn0004648	svr-RI	svr	16.3924	30.1448	0.878887	0.316565	0.78775	0.994951	no	chrX	389241	389658	51
FBtr0290017	FBgn0004648	svr-RI	svr	16.3924	30.1448	0.878887	0.316565	0.78775	0.994951	no	chrX	392813	393917	8
FBtr0084469	FBgn0028691	Rpn9-RB	Rpn9	2.08544	3.83012	0.877037	0.397857	0.7675	0.994951	no	chr3R	19558757	19559170	309
FBtr0331966	FBgn0050497	CG30497-RD	CG30497	54.6389	99.837	0.869647	0.570185	0.5917	0.994951	no	chr2R	3645824	3646095	177
FBtr0082612	FBgn0038016	MBD-R2-RA	MBD-R2	1.16546	2.12463	0.866311	0.671842	0.50685	0.994951	no	chr3R	8181665	8181888	231
FBtr0290230	FBgn0013984	InR-RB	InR	4.0228	7.31887	0.863422	0.462204	0.67045	0.994951	no	chr3R	17405779	17406304	226
FBtr0336658	FBgn0014009	Rab2-RB	Rab2	37.1627	67.4742	0.86048	0	1	1	no	chr2R	2584851	2585061	362
FBtr0086462	FBgn0026378	Rep-RA	Rep	1.77932	3.22701	0.858871	0.386491	0.7506	0.994951	no	chr2R	15378869	15379013	257
FBtr0087268	FBgn0034057	CG8314-RA	CG8314	3.43365	6.20781	0.854343	0.909745	0.45965	0.994951	no	chr2R	11879720	11879972	354
FBtr0300912	FBgn0027608	CG2082-RM	CG2082	8.18216	14.7796	0.853053	0.143554	0.70685	0.994951	no	chr3R	1597600	1597896	136
FBtr0303994	FBgn0260462	CG12163-RC	CG12163	5.63502	10.1682	0.851567	0.492814	0.6988	0.994951	no	chr3R	1077167	1077493	138
FBtr0332168	FBgn0015221	Fer2LCH-RD	Fer2LCH	54.2088	97.3268	0.844311	0	1	1	no	chr3R	26213594	26214122	214
FBtr0088933	FBgn0050497	CG30497-RB	CG30497	47.936	86.0603	0.844239	0.497394	0.63435	0.994951	no	chr2R	3645824	3646095	177
FBtr0333343	FBgn0264562	Hr4-RI	Hr4	1.1211	2.00429	0.838176	0.287798	0.7899	0.994951	no	chrX	1847198	1847560	210
FBtr0339612	FBgn0039419	CG12290-RB	CG12290	7.70105	13.7574	0.837077	0.78903	0.43655	0.994951	no	chr3R	22053542	22053675	222
FBtr0075381	FBgn0036615	CG4933-RA	CG4933	1.08767	1.93676	0.8324	0.562709	0.6526	0.994951	no	chr3L	16344917	16345596	339
FBtr0088425	FBgn0033485	RpLP0-like-RA	RpLP0-like	2.11106	3.72522	0.819362	0.437653	0.6796	0.994951	no	chr2R	5987220	5987768	266
FBtr0088425	FBgn0033485	RpLP0-like-RA	RpLP0-like	2.11106	3.72522	0.819362	0.437653	0.6796	0.994951	no	chr2R	5988406	5988588	88
FBtr0073424	FBgn0003360	sesB-RD	sesB	1.85954	3.26539	0.812311	0.0655825	0.3553	0.994951	no	chrX	10680108	10680451	295
FBtr0310396	FBgn0265275	CG43674-RC	CG43674	13.0182	22.817	0.809587	0.209382	0.86655	0.994951	no	chr3R	5166535	5167355	134
FBtr0310396	FBgn0265275	CG43674-RC	CG43674	13.0182	22.817	0.809587	0.209382	0.86655	0.994951	no	chr3R	5178156	5178527	233
FBtr0084297	FBgn0038966	pinta-RA	pinta	0.591629	1.01296	0.775817	0.681477	0.60935	0.994951	no	chr3R	18253249	18253426	310
FBtr0306973	FBgn0263049	18458589	let-7-C	2.11962	3.60069	0.76447	0.333635	0.76745	0.994951	no	94	let-7-C
FBtr0333289	FBgn0052423	shep-RI	shep	43.7621	74.3342	0.764343	0.201625	0.87055	0.994951	no	chr3L	5179638	5180365	248
FBtr0076000	FBgn0052099	eap-RA	eap	3.18548	5.39156	0.75919	0.140883	0.78575	0.994951	no	chr3L	12140470	12140917	342
FBtr0310346	FBgn0265487	mbl-RP	mbl	17.1887	28.9343	0.75132	0.266603	0.81845	0.994951	no	chr2R	13103440	13103775	82
FBtr0082372	FBgn0037873	SdhC-RA	SdhC	1.91356	3.18743	0.73614	0	1	1	no	chr3R	7036922	7037302	130
FBtr0331237	FBgn0020618	Rack1-RB	Rack1	3.50865	5.82831	0.732164	0.282945	0.80535	0.994951	no	chr2L	7828385	7828783	279
FBtr0078577	FBgn0037199	CG11137-RA	CG11137	1.63859	2.71751	0.72983	0.169754	0.7849	0.994951	no	chr3L	22864022	22864194	331
FBtr0084467	FBgn0028475	Hrd3-RA	Hrd3	1.44999	2.39403	0.723403	0.343276	0.77525	0.994951	no	chr3R	19583910	19584275	223
FBtr0334710	FBgn0015542	sima-RC	sima	9.3683	15.4642	0.723071	0.47843	0.6445	0.994951	no	chr3R	25921405	25921780	215
FBtr0075501	FBgn0260635	th-RC	th	2.27923	3.75992	0.722154	0.2269	0.85795	0.994951	no	chr3L	16044340	16044484	340
FBtr0334523	FBgn0261113	Xrp1-RF	Xrp1	19.0209	31.232	0.715437	0.328489	0.76265	0.994951	no	chr3R	14744078	14745028	9
FBtr0299906	FBgn0010348	Arf79F-RH	Arf79F	5.63644	9.20289	0.707302	0.0755782	0.49385	0.994951	no	chr3L	22864022	22864194	331
FBtr0089006	FBgn0033166	Eaf-RC	Eaf	1.52288	2.47503	0.700642	0.198286	0.8617	0.994951	no	chr2R	3293995	3295109	27
FBtr0086124	FBgn0014009	Rab2-RA	Rab2	57.6079	92.8474	0.688595	0.555703	0.5843	0.994951	no	chr2R	2584851	2585061	362
FBtr0332054	FBgn0010348	Arf79F-RJ	Arf79F	26.6548	42.6472	0.678055	0.158581	0.887	0.994951	no	chr3L	22864022	22864194	331
FBtr0301073	FBgn0083969	CG34133-RC	CG34133	3.21797	5.13647	0.674627	0.508218	0.60825	0.994951	no	chr3R	25694078	25694854	218
FBtr0332876	FBgn0025820	JTBR-RB	JTBR	4.85652	7.74872	0.674035	0.435975	0.67605	0.994951	no	chr3L	1802893	1803463	152
FBtr0310559	FBgn0263773	fok-RC	fok	6.84212	10.8704	0.667895	0.246608	0.8519	0.994951	no	chr2L	20080620	20080877	367
FBtr0086580	FBgn0034419	CG15111-RB	CG15111	2.47938	3.93619	0.666819	0.533758	0.599	0.994951	no	chr2R	15024959	15025449	352
FBtr0302691	FBgn0261552	ps-RL	ps	25.3855	40.0285	0.657025	0.146399	0.90065	0.994951	no	chr3R	5246966	5247271	59
FBtr0080836	FBgn0028506	CG4455-RA	CG4455	1.604	2.52294	0.65343	0.644396	0.59295	0.994951	no	chr2L	16349860	16350118	273
FBtr0100477	FBgn0014163	fax-RC	fax	31.2328	49.0971	0.652576	0.137239	0.9053	0.994951	no	chr3L	16402385	16403048	143
FBtr0302695	FBgn0261552	ps-RP	ps	8.83255	13.799	0.643665	0.0735728	0.69705	0.994951	no	chr3R	5246966	5247271	59
FBtr0071143	FBgn0029969	CG10932-RA	CG10932	0.695735	1.08154	0.63648	0.569146	0.64395	0.994951	no	chrX	7782960	7783176	114
FBtr0332002	FBgn0000370	crc-RF	crc	2.35108	3.61929	0.622379	0.104483	0.7865	0.994951	no	chr2L	21313976	21314371	272
FBtr0075141	FBgn0036763	CG7441-RA	CG7441	2.00006	3.07877	0.622315	0.561911	0.5789	0.994951	no	chr3L	17840474	17840623	65
FBtr0083650	FBgn0004652	fru-RK	fru	3.8561	5.93557	0.622243	0.181243	0.8683	0.994951	no	chr3R	14371533	14371764	313
FBtr0070290	FBgn0003517	sta-RB	sta	1.73327	2.66474	0.620497	0.383082	0.70355	0.994951	no	chrX	1376754	1377055	117
FBtr0113011	FBgn0031374	CG7337-RD	CG7337	2.78218	4.26865	0.617564	0.234381	0.836	0.994951	no	chr2L	1909031	1909137	383
FBtr0075389	FBgn0028399	TMS1-RA	TMS1	80.4703	123.383	0.616613	0.386518	0.74695	0.994951	no	chr3L	16402385	16403048	143
FBtr0070086	FBgn0004648	svr-RF	svr	73.8872	112.078	0.601113	0.330123	0.76095	0.994951	no	chrX	389241	389658	51
FBtr0070086	FBgn0004648	svr-RF	svr	73.8872	112.078	0.601113	0.330123	0.76095	0.994951	no	chrX	392813	393917	8
FBtr0078495	FBgn0004179	Csp-RC	Csp	33.5087	50.817	0.600776	0.201598	0.8518	0.994951	no	chr3L	22260941	22261310	139
FBtr0299747	FBgn0259220	Doa-RR	Doa	0.783837	1.1875	0.599307	0.135728	0.8515	0.994951	no	chr3R	24715073	24715414	119
FBtr0301883	FBgn0020440	Fak-RG	Fak	3.72073	5.62071	0.595166	0.27498	0.80015	0.994951	no	chr2R	15324145	15324604	351
FBtr0335173	FBgn0026479	Drp1-RB	Drp1	4.47513	6.73817	0.590429	0.305072	0.76345	0.994951	no	chr2L	2584761	2585220	283
FBtr0087335	FBgn0022097	Vha36-1-RA	Vha36-1	64.7221	97.2114	0.586866	0.688898	0.59105	0.994951	no	chr2R	11428803	11429849	263
