# Supplementary material for: Genome-wide features of neuroendocrine regulation in Drosophila by the basic helix-loop-helix transcription factor DIMMED
Source: Nucleic Acids Res. 2015 Jan 29;43(4):2199–215. doi: 10.1093/nar/gku1377 (PMC4344488; doi:10.1093/nar/gku1377)
Supplement: SUPPLEMENTARY DATA [file supp_gku1377_nar-03126-x-2014-File014.xlsx]

## Sheet: Galaxy282-212_DIMM-associated G
aay
ACC
Adf1
AGBE
Aldh-III
amon
Arf79F
Argk
ash2
Atg4
atl
ATP7
Atpalpha
att-ORFA
beat-IIb
betaTub56D
Blimp-1
blot
capt
CG10257
CG10353
CG1041
CG10932
CG11137
CG11455
CG11486
CG11523
CG12054
CG12163
CG12207
CG12269
CG12290
CG1275
CG13229
CG13585
CG14207
CG14511
CG14671
CG15111
CG15863
CG17259
CG1746
CG17896
CG18135
CG1840
CG2034
CG2082
CG2862
CG30497
CG3071
CG31064
CG31549
CG3164
CG31729
CG32103
CG32407
CG32813
CG33080
CG33523
CG33937
CG34133
CG3689
CG3967
CG4119
CG42389
CG42666
CG42678
CG4297
CG43078
CG43674
CG4455
CG4577
CG4933
CG5455
CG5548
CG5554
CG5862
CG6543
CG6574
CG6746
CG6762
CG6766
CG7156
CG7337
CG7441
CG7816
CG8026
CG8036
CG8176
CG8314
CG8788
CG9917
chic
colt
Cpr
crc
CrebA
Csp
csw
ctp
cue
cwo
Cyp28a5
Dat
Dip-B
Doa
Drp1
Eaf
eap
Ef1alpha48D
eIF-3p40
eIF-3p66
eIF-4a
Eip74EF
ERp60
Exn
Fak
fax
Fer2LCH
fok
fru
GC
Glut4EF
Got2
Gp150
Gs2
hipk
HLH4C
Hr4
Hrd3
Hsf
Indy
InR
IP3K1
JTBR
Keap1
Klp10A
kuk
l(1)G0144
l(1)G0232
lap
lbm
let-7-C
mael
MBD-R2
mbf1
mbl
Mipp1
Mocs1
moody
mRpS16
noe
Oda
p24-1
pAbp
Pal1
Pal2
Pdk
Pfrx
Pgk
Phm
pigs
pinta
Pitslre
Prp3
ps
Rab2
Rack1
Rep
Rfx
rhea
RpL32
RpL36
RpLP0-like
Rpn9
RpS9
sda
SdhC
Seipin
sesB
shep
shu
sima
Sin3A
Sirup
siz
slgA
SmD3
sni
Socs36E
Sox14
spi
sta
Su(Tpl)
svr
th
TMS1
TRAM
Trl
Trxr-1
Tsp26A
Tsp42El
twr
U4-U6-60K
Unc-76
usnp
uzip
Vha36-1
Vha55
vri
Xrp1
Ykt6
