# Supplementary material for: Genome-wide features of neuroendocrine regulation in Drosophila by the basic helix-loop-helix transcription factor DIMMED
Source: Nucleic Acids Res. 2015 Jan 29;43(4):2199–215. doi: 10.1093/nar/gku1377 (PMC4344488; doi:10.1093/nar/gku1377)
Supplement: SUPPLEMENTARY DATA [file supp_gku1377_nar-03126-x-2014-File015.xlsx]

## Sheet: pruned-results_z-score_elite.tx
Ontology Type	Ontology Name(Ontology-ID)	Number Changed	Number Measured	Number in Ontology	Percent Changed	Percent Present	Z Score	PermuteP	AdjustedP	redundant with terms	inverse redundant	gene symbols
biological_process	synapse assembly(GO:0007416)	7	42	42	16.6667	100	7.76511	0	0.0316192			Adf1|Atpalpha|Got2|Gs2|atl|lbm|sesB
biological_process	protein oligomerization(GO:0051259)	3	10	11	30	90.9091	7.13487	0.0003	0.0704657			InR|Trl|atl
biological_process	glutamate metabolic process(GO:0006536)	3	10	10	30	100	7.13487	0.0004	0.0747364	glutamine family amino acid biosynthetic process	glutamine family amino acid biosynthetic process	Got2|Gs2|slgA
biological_process	peptide metabolic process(GO:0006518)	3	11	11	27.2727	100	6.76453	0.0001	0.0316192	membrane		Pal1|Phm|twr
biological_process	glutamine family amino acid biosynthetic process(GO:0009084)	3	13	13	23.0769	100	6.15197	0.0007	0.099219	glutamate metabolic process	glutamate metabolic process	Got2|Gs2|slgA
cellular_component	transport vesicle(GO:0030133)	3	14	14	21.4286	100	5.89423	0.0006	0.0913444			CG1275|Ykt6|p24-1
biological_process	behavior(GO:0007610)	21	414	430	5.07246	96.2791	5.69482	0	0.0316192		response to mechanical stimulus	Adf1|Atpalpha|CG3967|Dat|Gp150|InR|Phm|Rack1|Socs36E|Xrp1|aay|amon|fru|moody|sda|sesB|siz|slgA|spi|svr|vri
biological_process	neuromuscular process(GO:0050905)	3	16	16	18.75	100	5.45	0.0014	0.138667			Atpalpha|Csp|Doa
biological_process	regulation of lipid storage(GO:0010883)	3	16	16	18.75	100	5.45	0.0007	0.099219			Arf79F|Indy|Seipin
biological_process	response to mechanical stimulus(GO:0009612)	3	16	16	18.75	100	5.45	0.0004	0.0747364	behavior		Atpalpha|sda|sesB
biological_process	bristle morphogenesis(GO:0008407)	5	43	44	11.6279	97.7273	5.22779	0.0002	0.0498242			Doa|capt|ctp|th|vri
molecular_function	protein dimerization activity(GO:0046983)	8	116	121	6.89655	95.8678	4.54484	0.0001	0.0316192			CrebA|Trl|Trxr-1|Xrp1|atl|crc|ctp|vri
cellular_component	lipid particle(GO:0005811)	14	287	290	4.87805	98.9655	4.45106	0.0002	0.0498242			ACC|Aldh-III|CG10932|CG6543|CG8036|Cpr|ERp60|Ef1alpha48D|Got2|RpL36|TRAM|kuk|sesB|sta
molecular_function	ATPase activity, coupled to transmembrane movement of ions, phosphorylative mechanism(GO:0015662)	6	75	77	8	97.4026	4.4097	0.0005	0.0893587	membrane	ATP biosynthetic process|ATP hydrolysis coupled proton transport	ATP7|Atpalpha|CG1746|CG31729|Vha36-1|Vha55
cellular_component	actin cytoskeleton(GO:0015629)	3	23	23	13.0435	100	4.36003	0.0039	0.247248			chic|pigs|rhea
cellular_component	mitochondrial envelope(GO:0005740)	5	57	57	8.77193	100	4.30548	0.001	0.115789	membrane	mitochondrial transport|nitrogen compound transport	CG32103|CG8026|att-ORFA|colt|sesB
biological_process	autophagy(GO:0006914)	3	25	27	12	92.5926	4.13112	0.004	0.247248			Atg4|Eip74EF|ctp
molecular_function	copper ion binding(GO:0005507)	3	26	26	11.5385	100	4.02595	0.0036	0.238674	membrane		ATP7|Pal1|Phm
molecular_function	purine ribonucleoside triphosphate binding(GO:0035639)	30	945	973	3.1746	97.1223	3.97929	0	0.0316192		GTP catabolic process|GTPase activity	ACC|ATP7|Arf79F|Argk|Atpalpha|CG11486|CG17259|CG3164|CG31729|CG6762|CG7156|CG7441|Doa|Drp1|Ef1alpha48D|Fak56D|Gs2|InR|Klp10A|Mocs1|Pdk|Pfrx|Pgk|Pitslre|Rab2|Vha55|atl|betaTub56D|eIF-4a|hipk
biological_process	response to organic cyclic compound(GO:0014070)	3	28	29	10.7143	96.5517	3.83141	0.005	0.283291			Hsf|InR|moody
biological_process	cellular component morphogenesis(GO:0032989)	11	232	241	4.74138	96.2656	3.82559	0.0001	0.0316192			Adf1|Rfx|Sin3A|Sox14|capt|chic|fax|fru|mbf1|pigs|uzip
biological_process	regulation of biological quality(GO:0065008)	22	637	657	3.45369	96.9559	3.79765	0.0001	0.0316192		synaptic vesicle transport	ATP7|Arf79F|Atpalpha|Blimp-1|CG5554|Csp|Dat|ERp60|Fak56D|Fer2LCH|InR|Pitslre|Rep|Trxr-1|amon|capt|chic|hipk|lap|rhea|sesB|usnp
biological_process	regulation of anatomical structure morphogenesis(GO:0022603)	10	203	205	4.92611	99.0244	3.785	0.0002	0.0498242			Arf79F|Atpalpha|Fak56D|Pitslre|Socs36E|capt|csw|rhea|spi|th
biological_process	regulation of gene silencing(GO:0060968)	3	29	30	10.3448	96.6667	3.74115	0.0057	0.292526	regulation of RNA metabolic process|regulation of gene expression		CG7757|CG8036|mael
biological_process	nucleus organization(GO:0006997)	3	29	30	10.3448	96.6667	3.74115	0.0046	0.272062			ctp|kuk|th
biological_process	determination of adult lifespan(GO:0008340)	7	119	119	5.88235	100	3.72054	0.0004	0.0747364			Atpalpha|Ef1alpha48D|InR|Indy|SdhC|Trxr-1|sesB
biological_process	cellular macromolecule metabolic process(GO:0044260)	62	2553	2611	2.42852	97.7786	3.69932	0.0049	0.281699		dorsal/ventral axis specification|translation factor activity, nucleic acid binding|translational initiation	Adf1|Arf79F|CG11486|CG14207|CG15863|CG17259|CG3071|CG33138|CG3689|CG4119|CG4933|CG7156|CG7441|CG7757|CG8314|CrebA|Csp|Doa|ERp60|Eaf|Ef1alpha48D|Eip74EF|Fak56D|GC|Got2|Gs2|Hsf|InR|Pdk|Pitslre|Rack1|Rep|RpL32|RpL36|RpS9|SmD3|Sox14|Su(Tpl)|Trl|U4-U6-60K|ash2|crc|csw|cwo|eIF-3p40|eIF-3p66|eIF-4a|eap|fru|hipk|l(1)G0144|l(1)G0232|mRpS16|mael|pinta|ps|shu|sima|sta|th|twr|vri
biological_process	ATP biosynthetic process(GO:0006754)	4	50	51	8	98.0392	3.59675	0.0041	0.251538	ATPase activity, coupled to transmembrane movement of ions, phosphorylative mechanism|membrane		ATP7|Atpalpha|CG1746|CG31729
biological_process	pigmentation(GO:0043473)	3	31	31	9.67742	100	3.57274	0.0066	0.314061			ATP7|Dat|Socs36E
molecular_function	phosphatidylinositol binding(GO:0035091)	3	31	31	9.67742	100	3.57274	0.0072	0.325226			CG7156|chic|lap
molecular_function	oxidoreductase activity, acting on NADH or NADPH(GO:0016651)	4	52	52	7.69231	100	3.49164	0.0049	0.281699			CG11455|CG5548|Cpr|Trxr-1
biological_process	system development(GO:0048731)	13	325	334	4	97.3054	3.46943	0.0005	0.0893587			Doa|InR|Rfx|Sin3A|SmD3|aay|csw|fru|mbf1|siz|spi|uzip|vri
biological_process	oogenesis(GO:0048477)	10	222	229	4.5045	96.9432	3.45765	0.0006	0.0913444			Doa|Eip74EF|Rack1|Trl|capt|ctp|cue|eIF-4a|mael|shu
biological_process	cytoskeleton organization(GO:0007010)	17	478	488	3.55649	97.9508	3.44923	0.0001	0.0316192		pole plasm mRNA localization	CG10932|CG8036|Fak56D|Klp10A|RpL32|RpS9|SmD3|atl|capt|chic|ctp|eIF-4a|mael|moody|rhea|siz|sta
biological_process	organ development(GO:0048513)	18	520	537	3.46154	96.8343	3.42829	0	0.0316192		muscle structure development	CG12163|CrebA|Doa|Fer2LCH|Gp150|Rack1|Sin3A|SmD3|atl|capt|chic|csw|ctp|fru|hipk|moody|rhea|th
biological_process	amine catabolic process(GO:0009310)	3	33	34	9.09091	97.0588	3.41847	0.0086	0.358886			Dat|Gs2|slgA
cellular_component	polytene chromosome(GO:0005700)	5	78	82	6.41026	95.122	3.37859	0.003	0.226266	regulation of RNA metabolic process|regulation of gene expression		Hsf|Sin3A|Su(Tpl)|Trl|ash2
cellular_component	cytoplasm(GO:0005737)	29	1004	1030	2.88845	97.4757	3.36023	0.0011	0.120575		pole plasm mRNA localization	ATP7|Atg4|CG17259|CG7441|Dip-B|Doa|Ef1alpha48D|Gs2|Klp10A|Pgk|Rack1|Rep|Sin3A|SmD3|Trxr-1|aay|atl|betaTub56D|capt|chic|csw|ctp|eIF-3p40|eIF-3p66|mael|mbf1|shu|siz|sta
biological_process	synaptic vesicle transport(GO:0048489)	4	55	57	7.27273	96.4912	3.34364	0.0055	0.291713	regulation of biological quality		Arf79F|Csp|lap|sesB
cellular_component	membrane(GO:0016020)	45	1786	1836	2.5196	97.2767	3.30757	0.0045	0.272018		ATP biosynthetic process|ATP hydrolysis coupled proton transport|ATPase activity, coupled to transmembrane movement of ions, phosphorylative mechanism|coated vesicle|copper ion binding|mitochondrial envelope|mitochondrial transport|nitrogen compound transport|peptide metabolic process	ATP7|Atpalpha|CG14511|CG1746|CG3164|CG31729|CG32103|CG6574|CG7816|CG8026|Cpr|Csp|Cyp28a5|Exn|Gp150|Hrd3|InR|Indy|Pal1|Phm|Rep|SdhC|TMS1|TRAM|Tsp26A|Tsp42El|Vha36-1|Vha55|Ykt6|atl|att-ORFA|blot|colt|cue|kuk|lap|lbm|moody|p24-1|sesB|shu|spi|svr|twr|uzip
biological_process	phosphorus metabolic process(GO:0006793)	17	497	511	3.42052	97.2603	3.27409	0.0002	0.0498242		kinase activity	Argk|CG11486|CG14207|CG7156|Doa|Fak56D|IP3K1|InR|Mipp1|Pdk|Pfrx|Pgk|Pitslre|aay|csw|hipk|l(1)G0232
cellular_component	perinuclear region of cytoplasm(GO:0048471)	3	36	38	8.33333	94.7368	3.20929	0.0128	0.394272			Rep|mael|svr
biological_process	pole plasm mRNA localization(GO:0019094)	3	36	37	8.33333	97.2973	3.20929	0.0124	0.394272	cytoplasm|cytoskeleton organization		SmD3|chic|mael
biological_process	regulation of RNA metabolic process(GO:0051252)	25	852	880	2.93427	96.8182	3.18458	0.001	0.115789	regulation of gene expression	polytene chromosome|regulation of gene silencing	Adf1|CG4119|CG7757|CG8036|CrebA|Doa|Eaf|Eip74EF|HLH4C|Hsf|Rfx|Sin3A|Sox14|Su(Tpl)|Trl|ash2|crc|cwo|eIF-4a|fru|mael|mbf1|rhea|sima|vri
biological_process	ATP hydrolysis coupled proton transport(GO:0015991)	3	37	39	8.10811	94.8718	3.14469	0.0141	0.394272	ATPase activity, coupled to transmembrane movement of ions, phosphorylative mechanism|membrane		CG1746|Vha36-1|Vha55
biological_process	regulation of gene expression(GO:0010468)	28	997	1031	2.80843	96.7022	3.13785	0.0024	0.19535		polytene chromosome|regulation of RNA metabolic process|regulation of gene silencing	Adf1|CG14207|CG4119|CG7757|CG8036|CrebA|Doa|Eaf|Eip74EF|HLH4C|Hsf|Rfx|Sin3A|Sox14|Su(Tpl)|Trl|ash2|crc|cwo|eIF-3p66|eIF-4a|fru|hipk|mael|mbf1|rhea|sima|vri
biological_process	germ-line stem cell maintenance(GO:0030718)	3	38	40	7.89474	95	3.08238	0.0139	0.394272			Socs36E|eIF-4a|mael
cellular_component	mitochondrial matrix(GO:0005759)	4	61	62	6.55738	98.3871	3.07721	0.0093	0.371142	mitochondrion		CG6543|Got2|Pdk|slgA
biological_process	locomotion(GO:0040011)	14	400	413	3.5	96.8523	3.05343	0.001	0.115789			Adf1|Csp|Doa|InR|aay|chic|csw|lap|sesB|shep|slgA|spi|th|uzip
cellular_component	microtubule associated complex(GO:0005875)	13	361	365	3.60111	98.9041	3.05086	0.0009	0.108807			CG10932|CG6543|CG8036|Doa|Drp1|ERp60|Ef1alpha48D|Klp10A|Rack1|Trxr-1|ctp|eIF-4a|sta
cellular_component	coated vesicle(GO:0030135)	4	64	67	6.25	95.5224	2.95649	0.0113	0.394272	membrane		Csp|Rep|lap|p24-1
molecular_function	acetyltransferase activity(GO:0016407)	4	64	65	6.25	98.4615	2.95649	0.01	0.386871			CG1041|CG10932|CG3967|Dat
cellular_component	microbody(GO:0042579)	3	41	41	7.31707	100	2.9078	0.0157	0.425049			CG1041|CG12269|CG32103
biological_process	neurotransmitter transport(GO:0006836)	6	124	126	4.83871	98.4127	2.87068	0.0073	0.326159			Arf79F|Csp|Rep|blot|lap|usnp
biological_process	autophagic cell death(GO:0048102)	4	67	71	5.97015	94.3662	2.84289	0.0127	0.394272			CG12163|Doa|Eip74EF|ctp
molecular_function	enzyme binding(GO:0019899)	5	96	100	5.20833	96	2.81175	0.0068	0.314061			InR|Rack1|Rep|capt|th
biological_process	microtubule-based process(GO:0007017)	14	425	431	3.29412	98.6079	2.8075	0.0017	0.16064			CG10932|CG8036|Klp10A|RpL32|RpS9|SmD3|Unc-76|atl|betaTub56D|capt|ctp|eIF-4a|mael|sta
biological_process	organic acid catabolic process(GO:0016054)	3	43	44	6.97674	97.7273	2.80052	0.0199	0.470109			CG6543|Gs2|slgA
molecular_function	oxidoreductase activity, acting on a sulfur group of donors(GO:0016667)	3	44	44	6.81818	100	2.74931	0.02	0.471117			CG6762|ERp60|Trxr-1
cellular_component	microtubule(GO:0005874)	5	102	102	4.90196	100	2.65216	0.0102	0.386871			Klp10A|atl|betaTub56D|ctp|pigs
biological_process	post-embryonic morphogenesis(GO:0009886)	10	279	288	3.58423	96.875	2.65005	0.0034	0.234886			Socs36E|Trl|ash2|chic|ctp|hipk|rhea|spi|svr|th
biological_process	synaptic transmission(GO:0007268)	4	73	78	5.47945	93.5897	2.63412	0.0161	0.425049			Atpalpha|Pgk|lap|sesB
cellular_component	Golgi apparatus(GO:0005794)	6	136	138	4.41176	98.5507	2.6101	0.0082	0.352943			Arf79F|CG8314|Fer2LCH|atl|lap|spi
biological_process	cellular membrane organization(GO:0016044)	11	326	340	3.37423	95.8824	2.56495	0.0032	0.232807			Arf79F|CG31064|Drp1|TRAM|Unc-76|atl|colt|l(1)G0232|lap|rhea|svr
biological_process	cellular protein complex assembly(GO:0043623)	4	76	78	5.26316	97.4359	2.53777	0.0174	0.437448			Fak56D|betaTub56D|chic|lap
biological_process	muscle structure development(GO:0061061)	5	107	113	4.6729	94.6903	2.52788	0.0127	0.394272	organ development		Sin3A|SmD3|atl|fru|rhea
molecular_function	GTPase activity(GO:0003924)	6	141	145	4.25532	97.2414	2.50975	0.0104	0.386871	purine ribonucleoside triphosphate binding	GTP catabolic process	Arf79F|Drp1|Ef1alpha48D|Rab2|atl|betaTub56D
biological_process	cuticle development(GO:0042335)	4	77	77	5.19481	100	2.50672	0.0181	0.447971			CrebA|Doa|Rack1|svr
biological_process	Golgi vesicle transport(GO:0048193)	3	50	53	6	94.3396	2.47094	0.0248	0.507447			Arf79F|CG3071|p24-1
molecular_function	magnesium ion binding(GO:0000287)	3	50	51	6	98.0392	2.47094	0.026	0.507447			CG31729|aay|eap
biological_process	post-embryonic development(GO:0009791)	3	52	52	5.76923	100	2.3876	0.0292	0.518473			ATP7|amon|eIF-4a
molecular_function	kinase activity(GO:0016301)	12	385	398	3.11688	96.7337	2.38674	0.005	0.283291	phosphorus metabolic process		Argk|CG11486|CG7156|Doa|Fak56D|IP3K1|InR|Pdk|Pfrx|Pgk|Pitslre|hipk
molecular_function	translation factor activity, nucleic acid binding(GO:0008135)	4	82	84	4.87805	97.619	2.35872	0.0223	0.507447	cellular macromolecule metabolic process	translational initiation	Ef1alpha48D|eIF-3p40|eIF-3p66|eIF-4a
biological_process	nitrogen compound transport(GO:0071705)	3	53	54	5.66038	98.1481	2.34746	0.0323	0.554321	membrane|mitochondrial envelope|mitochondrial transport	mitochondrial transport	CG8026|colt|sesB
cellular_component	mitochondrion(GO:0005739)	12	391	393	3.06905	99.4911	2.3295	0.0058	0.292526		mitochondrial matrix	CG1041|CG10932|CG17896|CG5548|CG6543|Got2|Pdk|Trxr-1|colt|mRpS16|sesB|slgA
biological_process	mitochondrial transport(GO:0006839)	3	54	54	5.55556	100	2.30827	0.0362	0.597591	membrane|mitochondrial envelope|nitrogen compound transport	nitrogen compound transport	CG8026|colt|sesB
biological_process	dorsal/ventral axis specification(GO:0009950)	3	56	58	5.35714	96.5517	2.2326	0.0381	0.602035	cellular macromolecule metabolic process		csw|eIF-4a|mael
biological_process	GTP catabolic process(GO:0006184)	4	87	90	4.5977	96.6667	2.22159	0.0269	0.507447	GTPase activity|purine ribonucleoside triphosphate binding		Drp1|Ef1alpha48D|atl|betaTub56D
biological_process	organic substance transport(GO:0071702)	5	121	125	4.13223	96.8	2.2149	0.0223	0.507447			CG31729|CG8026|Glut4EF|Indy|colt
biological_process	monocarboxylic acid metabolic process(GO:0032787)	4	88	89	4.54545	98.8764	2.19534	0.0325	0.554321			ACC|CG10932|CG6543|Pdk
biological_process	negative regulation of apoptosis(GO:0043066)	3	58	60	5.17241	96.6667	2.16027	0.044	0.629664			CG10257|spi|th
biological_process	circadian rhythm(GO:0007623)	3	58	60	5.17241	96.6667	2.16027	0.0422	0.614029			Dat|cwo|vri
cellular_component	small nuclear ribonucleoprotein complex(GO:0030532)	4	90	92	4.44444	97.8261	2.14392	0.0334	0.566147			CG7757|Exn|SmD3|U4-U6-60K
biological_process	translational initiation(GO:0006413)	3	59	61	5.08475	96.7213	2.12528	0.0408	0.607639	cellular macromolecule metabolic process|translation factor activity, nucleic acid binding		eIF-3p40|eIF-3p66|eIF-4a
WikiPathways	Gene-Set Name	Number Changed	Number Measured	Number in Gene-Set	Percent Changed	Percent Present	Z Score	PermuteP	AdjustedP
